# Supplementary material for: Anti-proliferative effects of a polyherbal formulation on HL-60, HCT-116, and HeLa cell lines: a docking simulation and response surface design-aided study
Source: Front Chem. 2025 Feb 13;13:1487887. doi: 10.3389/fchem.2025.1487887 (PMC11865080; doi:10.3389/fchem.2025.1487887)
Supplement: Supplementary file 3 [file DataSheet1.csv]

Supplementary file on IDH2 Molecular docking score
Ligand	Binding Affinity	rmsd/ub	rmsd/lb
5svn_135515151_uff_E=705.61	-7.2	0	0
5svn_135515151_uff_E=705.61	-7.1	3.518	1.678
5svn_135515151_uff_E=705.61	-7.1	3.989	2.297
5svn_135515151_uff_E=705.61	-7.1	8.471	4.179
5svn_135515151_uff_E=705.61	-7	3.182	2.211
5svn_135515151_uff_E=705.61	-6.9	2.204	1.6
5svn_135515151_uff_E=705.61	-6.9	5.695	3.13
5svn_135515151_uff_E=705.61	-6.9	3.102	1.962
5svn_135515151_uff_E=705.61	-6.9	4.613	2.207
5svn_135455579_uff_E=683.93	-7.7	0	0
5svn_135455579_uff_E=683.93	-7.7	3.277	2.198
5svn_135455579_uff_E=683.93	-7.7	4.527	3.021
5svn_135455579_uff_E=683.93	-7.6	3.619	2.173
5svn_135455579_uff_E=683.93	-7.4	8.517	3.748
5svn_135455579_uff_E=683.93	-7.4	4.442	3.085
5svn_135455579_uff_E=683.93	-7.4	5.04	3.157
5svn_135455579_uff_E=683.93	-7.3	8.161	1.855
5svn_135455579_uff_E=683.93	-7.3	6.71	3.851
5svn_122206355_uff_E=2297.32	-8.2	0	0
5svn_122206355_uff_E=2297.32	-8	6.589	4.471
5svn_122206355_uff_E=2297.32	-7.9	8.14	3.863
5svn_122206355_uff_E=2297.32	-7.8	8.093	4.374
5svn_122206355_uff_E=2297.32	-7.7	4.873	2.766
5svn_122206355_uff_E=2297.32	-7.7	4.335	2.365
5svn_122206355_uff_E=2297.32	-7.6	10.434	5.025
5svn_122206355_uff_E=2297.32	-7.5	8.83	3.864
5svn_122206355_uff_E=2297.32	-7.2	7.139	3.789
5svn_102401707_uff_E=768.99	-10.6	0	0
5svn_102401707_uff_E=768.99	-10.3	5.557	2.142
5svn_102401707_uff_E=768.99	-10.3	5.43	2.005
5svn_102401707_uff_E=768.99	-10.2	5.457	2.15
5svn_102401707_uff_E=768.99	-10.2	2.068	1.108
5svn_102401707_uff_E=768.99	-10.2	5.582	2.328
5svn_102401707_uff_E=768.99	-10.1	5.379	1.856
5svn_102401707_uff_E=768.99	-9.9	2.469	1.77
5svn_102401707_uff_E=768.99	-9.6	4.257	2.23
5svn_101844812_uff_E=1802.63	-9	0	0
5svn_101844812_uff_E=1802.63	-8.9	8.473	5.4
5svn_101844812_uff_E=1802.63	-8.7	9.704	5.798
5svn_101844812_uff_E=1802.63	-8.7	8.281	4.302
5svn_101844812_uff_E=1802.63	-8.7	9.526	5.949
5svn_101844812_uff_E=1802.63	-8.7	7.121	3.794
5svn_101844812_uff_E=1802.63	-8.7	3.593	2.118
5svn_101844812_uff_E=1802.63	-8.6	6.931	4.114
5svn_101844812_uff_E=1802.63	-8.5	3.388	2.345
5svn_101324849_uff_E=668.84	-8.5	0	0
5svn_101324849_uff_E=668.84	-8.3	6.139	1.966
5svn_101324849_uff_E=668.84	-8.2	5.868	3.348
5svn_101324849_uff_E=668.84	-8.2	6.967	4.722
5svn_101324849_uff_E=668.84	-8.2	8.677	5.319
5svn_101324849_uff_E=668.84	-8.1	7.694	2.731
5svn_101324849_uff_E=668.84	-8.1	6.639	3.757
5svn_101324849_uff_E=668.84	-8.1	8.216	6.411
5svn_101324849_uff_E=668.84	-7.9	3.778	2.518
5svn_92023653_uff_E=651.92	-6.8	0	0
5svn_92023653_uff_E=651.92	-6.8	3.002	2.009
5svn_92023653_uff_E=651.92	-6.8	1.812	1.355
5svn_92023653_uff_E=651.92	-6.7	7.422	6.033
5svn_92023653_uff_E=651.92	-6.6	5.734	4.026
5svn_92023653_uff_E=651.92	-6.4	1.435	1.216
5svn_92023653_uff_E=651.92	-6.4	3.427	1.941
5svn_92023653_uff_E=651.92	-6.3	4.288	2.409
5svn_92023653_uff_E=651.92	-6.3	4.906	2.696
5svn_91535337_uff_E=500.76	-8.6	0	0
5svn_91535337_uff_E=500.76	-8.4	7.389	1.74
5svn_91535337_uff_E=500.76	-8.3	5.677	2.858
5svn_91535337_uff_E=500.76	-8.2	6.09	3.211
5svn_91535337_uff_E=500.76	-8.2	7.019	2.743
5svn_91535337_uff_E=500.76	-8.1	4.142	1.996
5svn_91535337_uff_E=500.76	-8.1	7.265	3.63
5svn_91535337_uff_E=500.76	-8.1	7.328	2.276
5svn_91535337_uff_E=500.76	-8	5.916	3.368
5svn_89683805_uff_E=259.90	-10.7	0	0
5svn_89683805_uff_E=259.90	-9.9	1.741	1.308
5svn_89683805_uff_E=259.90	-9.8	8.819	3.964
5svn_89683805_uff_E=259.90	-9.7	2.917	2.469
5svn_89683805_uff_E=259.90	-9.7	2.235	1.779
5svn_89683805_uff_E=259.90	-9.7	5.626	3.314
5svn_89683805_uff_E=259.90	-9.6	6.854	4.29
5svn_89683805_uff_E=259.90	-9.6	6.565	3.543
5svn_89683805_uff_E=259.90	-9.6	8.828	3.979
5svn_74947464_uff_E=726.90	-10.1	0	0
5svn_74947464_uff_E=726.90	-10.1	2.073	0.056
5svn_74947464_uff_E=726.90	-9.9	7.099	2.369
5svn_74947464_uff_E=726.90	-9.9	7.105	2.374
5svn_74947464_uff_E=726.90	-9.8	4.309	2.492
5svn_74947464_uff_E=726.90	-9.7	5.919	2.196
5svn_74947464_uff_E=726.90	-9.7	5.574	2.574
5svn_74947464_uff_E=726.90	-9.7	5.714	2.19
5svn_74947464_uff_E=726.90	-9.7	5.205	2.533
5svn_71657455_uff_E=1386.05	-10.5	0	0
5svn_71657455_uff_E=1386.05	-9.9	1.388	0.956
5svn_71657455_uff_E=1386.05	-9.4	7.134	3.184
5svn_71657455_uff_E=1386.05	-9.3	6.93	2.747
5svn_71657455_uff_E=1386.05	-8.9	7.402	3.355
5svn_71657455_uff_E=1386.05	-8.8	6.046	3.242
5svn_71657455_uff_E=1386.05	-8.8	6.554	2.741
5svn_71657455_uff_E=1386.05	-8.8	3.249	2.383
5svn_71657455_uff_E=1386.05	-8.8	6.404	2.617
5svn_54670067_uff_E=200.65	-6.5	0	0
5svn_54670067_uff_E=200.65	-6.3	3.04	1.884
5svn_54670067_uff_E=200.65	-6.1	3.259	2.035
5svn_54670067_uff_E=200.65	-6.1	3.375	2.138
5svn_54670067_uff_E=200.65	-6	3.881	1.664
5svn_54670067_uff_E=200.65	-6	1.694	1.089
5svn_54670067_uff_E=200.65	-5.8	3.872	1.806
5svn_54670067_uff_E=200.65	-5.7	8.935	7.714
5svn_54670067_uff_E=200.65	-5.7	2.646	1.546
5svn_53477765_uff_E=2210.34	-11.5	0	0
5svn_53477765_uff_E=2210.34	-11.2	3.725	2.112
5svn_53477765_uff_E=2210.34	-11	2.709	1.649
5svn_53477765_uff_E=2210.34	-10.9	8.867	2.392
5svn_53477765_uff_E=2210.34	-10.9	8.345	5.517
5svn_53477765_uff_E=2210.34	-10.9	8.953	5.52
5svn_53477765_uff_E=2210.34	-10.8	6.096	4.318
5svn_53477765_uff_E=2210.34	-10.7	10.156	5.586
5svn_53477765_uff_E=2210.34	-10.6	2.312	1.761
5svn_49855250_uff_E=464.84	-7.7	0	0
5svn_49855250_uff_E=464.84	-7.6	3.551	1.43
5svn_49855250_uff_E=464.84	-7.5	4.102	1.503
5svn_49855250_uff_E=464.84	-7.5	8.363	4.522
5svn_49855250_uff_E=464.84	-7.2	2.117	1.459
5svn_49855250_uff_E=464.84	-7.2	4.645	2.002
5svn_49855250_uff_E=464.84	-7.1	9.164	4.33
5svn_49855250_uff_E=464.84	-7	8.95	5.449
5svn_49855250_uff_E=464.84	-7	8.489	4.497
5svn_49803313_uff_E=710.07	-9.9	0	0
5svn_49803313_uff_E=710.07	-9.4	1.916	1.523
5svn_49803313_uff_E=710.07	-9.2	6.025	2.947
5svn_49803313_uff_E=710.07	-9.2	2.089	1.432
5svn_49803313_uff_E=710.07	-9.1	5.19	2.334
5svn_49803313_uff_E=710.07	-8.9	11.72	4.75
5svn_49803313_uff_E=710.07	-8.8	5.03	2.317
5svn_49803313_uff_E=710.07	-8.8	3.974	2.63
5svn_49803313_uff_E=710.07	-8.7	4.682	1.882
5svn_44259709_uff_E=398.37	-8.9	0	0
5svn_44259709_uff_E=398.37	-8.9	1.697	0.079
5svn_44259709_uff_E=398.37	-8.7	7.007	2.074
5svn_44259709_uff_E=398.37	-8.6	6.95	1.666
5svn_44259709_uff_E=398.37	-8.5	7.016	1.87
5svn_44259709_uff_E=398.37	-8.5	6.928	1.841
5svn_44259709_uff_E=398.37	-8.4	6.995	1.863
5svn_44259709_uff_E=398.37	-8.3	3.277	2.444
5svn_44259709_uff_E=398.37	-8.3	3.625	2.39
5svn_44259636_uff_E=330.80	-9	0	0
5svn_44259636_uff_E=330.80	-8.8	1.897	1.811
5svn_44259636_uff_E=330.80	-8.8	7.415	2.153
5svn_44259636_uff_E=330.80	-8.7	7.473	2.168
5svn_44259636_uff_E=330.80	-8.5	3.716	2.934
5svn_44259636_uff_E=330.80	-8.4	6.947	3.209
5svn_44259636_uff_E=330.80	-8.4	5.582	3.976
5svn_44259636_uff_E=330.80	-8.4	7.507	3.525
5svn_44259636_uff_E=330.80	-8.4	7.546	3.483
5svn_25166913_uff_E=556.81	-10.8	0	0
5svn_25166913_uff_E=556.81	-9.7	5.696	3.075
5svn_25166913_uff_E=556.81	-9.2	7.913	4.604
5svn_25166913_uff_E=556.81	-9	9.045	3.066
5svn_25166913_uff_E=556.81	-8.9	9.576	3.727
5svn_25166913_uff_E=556.81	-8.8	6.772	4.419
5svn_25166913_uff_E=556.81	-8.8	3.715	3.131
5svn_25166913_uff_E=556.81	-8.8	10.058	4.432
5svn_25166913_uff_E=556.81	-8.6	9.75	4.154
5svn_25147451_uff_E=777.28	-9.7	0	0
5svn_25147451_uff_E=777.28	-9.6	2.847	1.615
5svn_25147451_uff_E=777.28	-8.8	10.891	1.816
5svn_25147451_uff_E=777.28	-8.8	10.906	1.94
5svn_25147451_uff_E=777.28	-8.6	3.332	1.595
5svn_25147451_uff_E=777.28	-8.6	5.452	3.528
5svn_25147451_uff_E=777.28	-8.5	10.822	1.882
5svn_25147451_uff_E=777.28	-8.5	10.687	2.009
5svn_25147451_uff_E=777.28	-8.5	6.308	4.187
5svn_24832075_uff_E=2544.25	-7.6	0	0
5svn_24832075_uff_E=2544.25	-7.4	12.086	4.887
5svn_24832075_uff_E=2544.25	-7.3	3.567	2.544
5svn_24832075_uff_E=2544.25	-7.3	2.202	1.831
5svn_24832075_uff_E=2544.25	-6.9	4.765	3.102
5svn_24832075_uff_E=2544.25	-6.9	12.101	4.881
5svn_24832075_uff_E=2544.25	-6.8	8.926	2.636
5svn_24832075_uff_E=2544.25	-6.7	12.028	5.287
5svn_24832075_uff_E=2544.25	-6.6	9.56	4.788
5svn_24788740_uff_E=647.25	-9.9	0	0
5svn_24788740_uff_E=647.25	-9.6	4.066	2.249
5svn_24788740_uff_E=647.25	-9.4	2.716	1.79
5svn_24788740_uff_E=647.25	-9.3	8.403	3.8
5svn_24788740_uff_E=647.25	-9	4.43	2.619
5svn_24788740_uff_E=647.25	-8.8	9.048	3.727
5svn_24788740_uff_E=647.25	-8.7	7.347	4.321
5svn_24788740_uff_E=647.25	-8.6	7.596	4.728
5svn_24788740_uff_E=647.25	-8.5	8.069	4.562
5svn_24775005_uff_E=656.81	-10.1	0	0
5svn_24775005_uff_E=656.81	-9.8	1.678	1.331
5svn_24775005_uff_E=656.81	-9.5	4.152	3.323
5svn_24775005_uff_E=656.81	-9.4	11.871	5.516
5svn_24775005_uff_E=656.81	-9.2	10.669	7.054
5svn_24775005_uff_E=656.81	-9.2	11.752	5.691
5svn_24775005_uff_E=656.81	-9.1	5.122	3.659
5svn_24775005_uff_E=656.81	-9.1	11.018	6.054
5svn_24775005_uff_E=656.81	-9	6.388	4.549
5svn_24721483_uff_E=1101.74	-8.7	0	0
5svn_24721483_uff_E=1101.74	-8.5	9.583	6.227
5svn_24721483_uff_E=1101.74	-8.4	5.593	2.444
5svn_24721483_uff_E=1101.74	-8.2	6.065	3.35
5svn_24721483_uff_E=1101.74	-8.1	7.25	3.365
5svn_24721483_uff_E=1101.74	-8	7.143	3.593
5svn_24721483_uff_E=1101.74	-8	5.246	2.371
5svn_24721483_uff_E=1101.74	-8	7.827	4.998
5svn_24721483_uff_E=1101.74	-8	7.069	4.199
5svn_21600402_uff_E=695.14	-8.7	0	0
5svn_21600402_uff_E=695.14	-8.6	2.477	1.637
5svn_21600402_uff_E=695.14	-8.6	3.133	2.226
5svn_21600402_uff_E=695.14	-8.6	4.544	3.126
5svn_21600402_uff_E=695.14	-8.5	2.496	1.871
5svn_21600402_uff_E=695.14	-8.4	4.479	3.37
5svn_21600402_uff_E=695.14	-8.3	2.592	1.148
5svn_21600402_uff_E=695.14	-8.3	4.43	3.143
5svn_21600402_uff_E=695.14	-8.3	5.004	3.856
5svn_15560333_uff_E=259.55	-6.6	0	0
5svn_15560333_uff_E=259.55	-6.3	8.628	6.486
5svn_15560333_uff_E=259.55	-6.2	7.455	4.99
5svn_15560333_uff_E=259.55	-6.2	5.273	2.254
5svn_15560333_uff_E=259.55	-6.2	7.702	5.84
5svn_15560333_uff_E=259.55	-6.1	7.045	4.836
5svn_15560333_uff_E=259.55	-6.1	5.402	3.628
5svn_15560333_uff_E=259.55	-6	7.357	5.789
5svn_15560333_uff_E=259.55	-6	8.4	6.437
5svn_15224382_uff_E=393.83	-9.8	0	0
5svn_15224382_uff_E=393.83	-9.6	9.272	5.398
5svn_15224382_uff_E=393.83	-9.6	5.057	3.503
5svn_15224382_uff_E=393.83	-9.4	7.772	2.794
5svn_15224382_uff_E=393.83	-9.4	8.433	5.13
5svn_15224382_uff_E=393.83	-9.3	4.558	3.613
5svn_15224382_uff_E=393.83	-9.3	4.176	2.204
5svn_15224382_uff_E=393.83	-9.3	6.752	4.031
5svn_15224382_uff_E=393.83	-9.1	7.641	1.516
5svn_13785311_uff_E=681.02	-9.7	0	0
5svn_13785311_uff_E=681.02	-9.7	12.428	5.22
5svn_13785311_uff_E=681.02	-9.7	13.78	2.921
5svn_13785311_uff_E=681.02	-9.7	4.373	2.984
5svn_13785311_uff_E=681.02	-9.6	4.996	3.132
5svn_13785311_uff_E=681.02	-9.5	12.35	6.281
5svn_13785311_uff_E=681.02	-9.5	13.377	3.098
5svn_13785311_uff_E=681.02	-9.5	13.982	2.522
5svn_13785311_uff_E=681.02	-9.4	14.334	3.435
5svn_13422573_uff_E=332.94	-8.6	0	0
5svn_13422573_uff_E=332.94	-8.6	6.996	3.105
5svn_13422573_uff_E=332.94	-8.1	5.768	3.989
5svn_13422573_uff_E=332.94	-8	7.79	5.662
5svn_13422573_uff_E=332.94	-7.9	9.232	6.179
5svn_13422573_uff_E=332.94	-7.7	4.136	2.156
5svn_13422573_uff_E=332.94	-7.7	5.968	2.606
5svn_13422573_uff_E=332.94	-7.6	4.648	2.643
5svn_13422573_uff_E=332.94	-7.6	7.061	4.339
5svn_12313376_uff_E=1098.41	-10.1	0	0
5svn_12313376_uff_E=1098.41	-9.9	7.037	1.635
5svn_12313376_uff_E=1098.41	-9.7	6.424	3.076
5svn_12313376_uff_E=1098.41	-8.9	7.172	1.875
5svn_12313376_uff_E=1098.41	-8.9	9.962	5.471
5svn_12313376_uff_E=1098.41	-8.6	6.948	2.671
5svn_12313376_uff_E=1098.41	-8.4	11.774	6.687
5svn_12313376_uff_E=1098.41	-8.3	3.682	2.179
5svn_12313376_uff_E=1098.41	-8.2	13.481	7.997
5svn_12308714_uff_E=905.04	-9.6	0	0
5svn_12308714_uff_E=905.04	-9.3	7.7	2.463
5svn_12308714_uff_E=905.04	-8.8	8.313	4.687
5svn_12308714_uff_E=905.04	-8.8	7.099	3.408
5svn_12308714_uff_E=905.04	-8.7	7.642	2.478
5svn_12308714_uff_E=905.04	-8.7	9.556	6.092
5svn_12308714_uff_E=905.04	-8.6	7.541	4.055
5svn_12308714_uff_E=905.04	-8.4	2.37	1.71
5svn_12308714_uff_E=905.04	-8.2	5.374	2.925
5svn_12004512_uff_E=2292.11	-10.1	0	0
5svn_12004512_uff_E=2292.11	-9.1	8.501	4.213
5svn_12004512_uff_E=2292.11	-8.7	8.046	4.175
5svn_12004512_uff_E=2292.11	-8.2	10.09	7.318
5svn_12004512_uff_E=2292.11	-8.2	6.081	3.178
5svn_12004512_uff_E=2292.11	-7.9	7.81	3.617
5svn_12004512_uff_E=2292.11	-7.8	6.013	3.147
5svn_12004512_uff_E=2292.11	-7.4	7.629	2.331
5svn_12004512_uff_E=2292.11	-7.3	4.118	2.828
5svn_11787114_uff_E=926.10	-7.5	0	0
5svn_11787114_uff_E=926.10	-7.5	2.866	1.356
5svn_11787114_uff_E=926.10	-7.3	10.702	3.296
5svn_11787114_uff_E=926.10	-7.2	10.699	2.791
5svn_11787114_uff_E=926.10	-7.2	10.586	3.077
5svn_11787114_uff_E=926.10	-7.2	10.797	5.935
5svn_11787114_uff_E=926.10	-7	10.501	3.288
5svn_11787114_uff_E=926.10	-6.8	12.056	5.78
5svn_11787114_uff_E=926.10	-6.7	9.672	3.323
5svn_11558520_uff_E=366.45	-8.2	0	0
5svn_11558520_uff_E=366.45	-8.1	2.283	1.56
5svn_11558520_uff_E=366.45	-7.8	2.19	0.525
5svn_11558520_uff_E=366.45	-7.8	3.13	1.693
5svn_11558520_uff_E=366.45	-7.6	2.499	1.892
5svn_11558520_uff_E=366.45	-7.5	8.682	5.924
5svn_11558520_uff_E=366.45	-7.4	7.546	3.625
5svn_11558520_uff_E=366.45	-7.3	5.467	3.355
5svn_11558520_uff_E=366.45	-7.3	8.197	4.623
5svn_11503749_uff_E=848.31	-8.7	0	0
5svn_11503749_uff_E=848.31	-8.5	4.995	2.482
5svn_11503749_uff_E=848.31	-8.3	10.345	7.668
5svn_11503749_uff_E=848.31	-8.3	10.513	5.663
5svn_11503749_uff_E=848.31	-8.3	10.014	4.241
5svn_11503749_uff_E=848.31	-8	8.099	2.2
5svn_11503749_uff_E=848.31	-8	9.055	3.122
5svn_11503749_uff_E=848.31	-7.8	10.285	6.289
5svn_11503749_uff_E=848.31	-7.7	3.799	2.193
5svn_11101102_uff_E=656.88	-8.2	0	0
5svn_11101102_uff_E=656.88	-8.1	2.459	0.56
5svn_11101102_uff_E=656.88	-8.1	3.491	2.306
5svn_11101102_uff_E=656.88	-8	4.267	2.383
5svn_11101102_uff_E=656.88	-8	7.314	2.606
5svn_11101102_uff_E=656.88	-7.9	6.01	2.738
5svn_11101102_uff_E=656.88	-7.9	6.562	2.647
5svn_11101102_uff_E=656.88	-7.9	8.093	2.498
5svn_11101102_uff_E=656.88	-7.9	6.28	2.731
5svn_10995620_uff_E=913.95	-9.2	0	0
5svn_10995620_uff_E=913.95	-9.2	8.498	3.294
5svn_10995620_uff_E=913.95	-9.1	9.037	2.571
5svn_10995620_uff_E=913.95	-9	7.077	2.647
5svn_10995620_uff_E=913.95	-9	3.792	2.287
5svn_10995620_uff_E=913.95	-9	5.517	3.224
5svn_10995620_uff_E=913.95	-9	6.918	2.652
5svn_10995620_uff_E=913.95	-9	3.987	2.232
5svn_10995620_uff_E=913.95	-8.8	8.299	3.186
5svn_10614148_uff_E=296.10	-8	0	0
5svn_10614148_uff_E=296.10	-7.8	1.164	1.06
5svn_10614148_uff_E=296.10	-7.6	1.84	1.152
5svn_10614148_uff_E=296.10	-7.5	2.476	1.955
5svn_10614148_uff_E=296.10	-7.4	3.488	2.037
5svn_10614148_uff_E=296.10	-7.4	3.713	3.166
5svn_10614148_uff_E=296.10	-7.4	3.124	2.121
5svn_10614148_uff_E=296.10	-7.3	7.202	2.185
5svn_10614148_uff_E=296.10	-7	2.958	1.67
5svn_10337211_uff_E=309.39	-9	0	0
5svn_10337211_uff_E=309.39	-8.8	4.718	3.97
5svn_10337211_uff_E=309.39	-8.8	4.604	4.161
5svn_10337211_uff_E=309.39	-8.7	6.195	3.391
5svn_10337211_uff_E=309.39	-8.7	4.697	3.595
5svn_10337211_uff_E=309.39	-8.6	3.327	2.32
5svn_10337211_uff_E=309.39	-8.6	4.111	2.869
5svn_10337211_uff_E=309.39	-8.6	6.389	4.22
5svn_10337211_uff_E=309.39	-8.4	8.532	4.054
5svn_10082188_uff_E=145.85	-6.9	0	0
5svn_10082188_uff_E=145.85	-6.9	7.384	6.123
5svn_10082188_uff_E=145.85	-6.8	6.87	5.429
5svn_10082188_uff_E=145.85	-6.8	5.894	3.988
5svn_10082188_uff_E=145.85	-6.7	7.05	6.1
5svn_10082188_uff_E=145.85	-6.7	7.98	6.175
5svn_10082188_uff_E=145.85	-6.7	6.246	5.086
5svn_10082188_uff_E=145.85	-6.6	6.785	5.751
5svn_10082188_uff_E=145.85	-6.5	7.54	7.003
5svn_9920281_uff_E=824.18	-9.2	0	0
5svn_9920281_uff_E=824.18	-8.8	3.175	1.702
5svn_9920281_uff_E=824.18	-8.8	8.352	2.026
5svn_9920281_uff_E=824.18	-8.8	8.452	4.811
5svn_9920281_uff_E=824.18	-8.7	8.854	5.144
5svn_9920281_uff_E=824.18	-8.5	3.902	1.977
5svn_9920281_uff_E=824.18	-8.4	2.546	1.58
5svn_9920281_uff_E=824.18	-8.1	8.32	1.991
5svn_9920281_uff_E=824.18	-8	3.299	1.777
5svn_9917980_uff_E=686.60	-9.9	0	0
5svn_9917980_uff_E=686.60	-9.9	7.838	0.089
5svn_9917980_uff_E=686.60	-9.8	8.134	1.885
5svn_9917980_uff_E=686.60	-9.8	7.304	1.716
5svn_9917980_uff_E=686.60	-9.7	8.786	2.696
5svn_9917980_uff_E=686.60	-9.7	5.806	1.952
5svn_9917980_uff_E=686.60	-9.7	6.872	1.804
5svn_9917980_uff_E=686.60	-9.7	9.139	1.951
5svn_9917980_uff_E=686.60	-9.7	8.003	1.35
5svn_9909368_uff_E=1069.22	-8.9	0	0
5svn_9909368_uff_E=1069.22	-8.9	7.718	3.879
5svn_9909368_uff_E=1069.22	-8.5	5.649	1.977
5svn_9909368_uff_E=1069.22	-8.5	7.702	6.034
5svn_9909368_uff_E=1069.22	-8.5	11.432	8.134
5svn_9909368_uff_E=1069.22	-8.3	11.721	9.297
5svn_9909368_uff_E=1069.22	-8.3	11.468	7.903
5svn_9909368_uff_E=1069.22	-8.3	5.415	3.267
5svn_9909368_uff_E=1069.22	-8.3	11.81	8.724
5svn_9895264_uff_E=383.17	-7.5	0	0
5svn_9895264_uff_E=383.17	-7.4	2.628	0.265
5svn_9895264_uff_E=383.17	-7.4	5.604	3.332
5svn_9895264_uff_E=383.17	-7.4	7.762	2.536
5svn_9895264_uff_E=383.17	-7.4	8.527	3.32
5svn_9895264_uff_E=383.17	-7.3	6.847	2.038
5svn_9895264_uff_E=383.17	-7.3	8.714	3.368
5svn_9895264_uff_E=383.17	-7.3	5.23	3.324
5svn_9895264_uff_E=383.17	-7.3	7.949	2.361
5svn_9867869_uff_E=1193.09	-8.8	0	0
5svn_9867869_uff_E=1193.09	-8.8	6.014	2.036
5svn_9867869_uff_E=1193.09	-8.7	5.755	1.572
5svn_9867869_uff_E=1193.09	-8.6	6.611	4.145
5svn_9867869_uff_E=1193.09	-8.5	10.501	7.533
5svn_9867869_uff_E=1193.09	-8.3	5.37	1.757
5svn_9867869_uff_E=1193.09	-8.1	3.117	1.637
5svn_9867869_uff_E=1193.09	-8	7.683	3.494
5svn_9867869_uff_E=1193.09	-8	11.697	7.637
5svn_9548828_uff_E=821.29	-7.4	0	0
5svn_9548828_uff_E=821.29	-7	12.331	8.933
5svn_9548828_uff_E=821.29	-6.9	8.991	5.981
5svn_9548828_uff_E=821.29	-6.9	5.528	1.744
5svn_9548828_uff_E=821.29	-6.8	4.996	1.535
5svn_9548828_uff_E=821.29	-6.8	10.502	7.426
5svn_9548828_uff_E=821.29	-6.7	3.692	1.632
5svn_9548828_uff_E=821.29	-6.7	8.428	5.742
5svn_9548828_uff_E=821.29	-6.6	7.852	5.218
5svn_9548634_uff_E=803.91	-8.1	0	0
5svn_9548634_uff_E=803.91	-8	2.418	1.781
5svn_9548634_uff_E=803.91	-7.8	4.15	2.868
5svn_9548634_uff_E=803.91	-7.7	4.771	1.924
5svn_9548634_uff_E=803.91	-7.7	6.445	2.376
5svn_9548634_uff_E=803.91	-7.6	2.369	1.833
5svn_9548634_uff_E=803.91	-7.6	4.301	2.517
5svn_9548634_uff_E=803.91	-7.6	3.871	1.963
5svn_9548634_uff_E=803.91	-7.6	9.289	5.146
5svn_9547215_uff_E=664.02	-9.8	0	0
5svn_9547215_uff_E=664.02	-9.5	2.718	2.012
5svn_9547215_uff_E=664.02	-9.3	8.538	3.51
5svn_9547215_uff_E=664.02	-9.3	4.905	2.783
5svn_9547215_uff_E=664.02	-9	7.551	3.67
5svn_9547215_uff_E=664.02	-8.9	2.916	1.865
5svn_9547215_uff_E=664.02	-8.7	5.491	2.911
5svn_9547215_uff_E=664.02	-8.6	7.088	2.643
5svn_9547215_uff_E=664.02	-8.2	4.239	2.495
5svn_7251185_uff_E=1847.39	-7.8	0	0
5svn_7251185_uff_E=1847.39	-7.7	5.956	4.297
5svn_7251185_uff_E=1847.39	-7.6	3.818	2.514
5svn_7251185_uff_E=1847.39	-7.6	4.547	2.727
5svn_7251185_uff_E=1847.39	-7.5	5.331	2.066
5svn_7251185_uff_E=1847.39	-7.5	4.86	2.175
5svn_7251185_uff_E=1847.39	-7.5	6.558	5.291
5svn_7251185_uff_E=1847.39	-7.4	8.773	6.718
5svn_7251185_uff_E=1847.39	-7.3	6.64	4.262
5svn_6918506_uff_E=670.91	-8.5	0	0
5svn_6918506_uff_E=670.91	-8.2	1.94	1.476
5svn_6918506_uff_E=670.91	-8.1	5.177	2.067
5svn_6918506_uff_E=670.91	-7.8	6.021	2.878
5svn_6918506_uff_E=670.91	-7.1	9.317	3.34
5svn_6918506_uff_E=670.91	-7	4.796	2.604
5svn_6918506_uff_E=670.91	-7	5.519	3
5svn_6918506_uff_E=670.91	-7	8.119	2.159
5svn_6918506_uff_E=670.91	-6.9	8.554	2.965
5svn_6917864_uff_E=480.76	-8.9	0	0
5svn_6917864_uff_E=480.76	-8.8	6.988	3.195
5svn_6917864_uff_E=480.76	-8.8	6.108	2.231
5svn_6917864_uff_E=480.76	-8.7	7.293	4.515
5svn_6917864_uff_E=480.76	-8.6	7.151	3.012
5svn_6917864_uff_E=480.76	-8.5	5.926	1.911
5svn_6917864_uff_E=480.76	-8.2	5.566	1.946
5svn_6917864_uff_E=480.76	-8.2	6.438	3.688
5svn_6917864_uff_E=480.76	-8.2	5.968	1.988
5svn_6456014_uff_E=486.10	-10.2	0	0
5svn_6456014_uff_E=486.10	-10.2	3.728	2.668
5svn_6456014_uff_E=486.10	-10.1	5.589	3.247
5svn_6456014_uff_E=486.10	-10.1	5.455	3.293
5svn_6456014_uff_E=486.10	-10	4.781	2.284
5svn_6456014_uff_E=486.10	-9.7	3.73	2.662
5svn_6456014_uff_E=486.10	-9.5	5.956	3.051
5svn_6456014_uff_E=486.10	-9.4	4.684	2.17
5svn_6456014_uff_E=486.10	-9.1	7.296	3.106
5svn_6441391_uff_E=283.94	-7.1	0	0
5svn_6441391_uff_E=283.94	-7	3.268	2.545
5svn_6441391_uff_E=283.94	-7	8.879	6.218
5svn_6441391_uff_E=283.94	-6.8	4.92	2.229
5svn_6441391_uff_E=283.94	-6.8	4.471	1.511
5svn_6441391_uff_E=283.94	-6.8	7.278	4.698
5svn_6441391_uff_E=283.94	-6.8	4.213	1.93
5svn_6441391_uff_E=283.94	-6.7	4.528	2.349
5svn_6441391_uff_E=283.94	-6.7	7.137	4.171
5svn_6440892_uff_E=1986.01	-10.5	0	0
5svn_6440892_uff_E=1986.01	-10.2	3.296	2.129
5svn_6440892_uff_E=1986.01	-9.9	3.215	2.017
5svn_6440892_uff_E=1986.01	-9.8	5.442	3.089
5svn_6440892_uff_E=1986.01	-9.7	7.228	2.917
5svn_6440892_uff_E=1986.01	-9.7	9.12	4.843
5svn_6440892_uff_E=1986.01	-9.4	3.111	2.026
5svn_6440892_uff_E=1986.01	-9.4	8.092	3.6
5svn_6440892_uff_E=1986.01	-9.3	3.174	1.944
5svn_6419725_uff_E=609.04	-7.7	0	0
5svn_6419725_uff_E=609.04	-7.3	17.791	1.544
5svn_6419725_uff_E=609.04	-5.5	17.945	1.635
5svn_6419725_uff_E=609.04	-5.2	17.752	1.712
5svn_6096870_uff_E=325.67	-8.3	0	0
5svn_6096870_uff_E=325.67	-8.2	3.817	1.93
5svn_6096870_uff_E=325.67	-8.2	8.624	6.243
5svn_6096870_uff_E=325.67	-8.2	4.421	2.513
5svn_6096870_uff_E=325.67	-8.2	7.094	3.22
5svn_6096870_uff_E=325.67	-8	4.302	3.004
5svn_6096870_uff_E=325.67	-7.8	3.396	2.606
5svn_6096870_uff_E=325.67	-7.7	3.738	2.453
5svn_6096870_uff_E=325.67	-7.7	6.003	3.615
5svn_5464170_uff_E=625.70	-9	0	0
5svn_5464170_uff_E=625.70	-8.6	3.695	2.83
5svn_5464170_uff_E=625.70	-8.3	3.449	1.982
5svn_5464170_uff_E=625.70	-8.3	2.114	0.877
5svn_5464170_uff_E=625.70	-8.3	2.491	1.829
5svn_5464170_uff_E=625.70	-8.2	8.064	1.43
5svn_5464170_uff_E=625.70	-8.1	3.69	2.859
5svn_5464170_uff_E=625.70	-8.1	6.746	3.731
5svn_5464170_uff_E=625.70	-8.1	8.12	1.547
5svn_5464032_uff_E=735.17	-9	0	0
5svn_5464032_uff_E=735.17	-8.9	3.475	2.226
5svn_5464032_uff_E=735.17	-8.9	6.006	2.834
5svn_5464032_uff_E=735.17	-8.8	2.175	1.454
5svn_5464032_uff_E=735.17	-8.6	3.512	2.09
5svn_5464032_uff_E=735.17	-8.6	2.964	2.125
5svn_5464032_uff_E=735.17	-8.4	1.993	1.642
5svn_5464032_uff_E=735.17	-8.3	8.165	4.558
5svn_5464032_uff_E=735.17	-8	5.175	3.789
5svn_5356121_uff_E=404.45	-7.9	0	0
5svn_5356121_uff_E=404.45	-7.8	2.363	0.569
5svn_5356121_uff_E=404.45	-7.6	3.374	2.231
5svn_5356121_uff_E=404.45	-7.5	5.015	3.763
5svn_5356121_uff_E=404.45	-7.5	6.52	3.387
5svn_5356121_uff_E=404.45	-7.4	6.453	2.048
5svn_5356121_uff_E=404.45	-7.3	6.216	4.136
5svn_5356121_uff_E=404.45	-7.2	4.679	3.665
5svn_5356121_uff_E=404.45	-7.2	6.821	3.931
5svn_5353911_uff_E=398.76	-8.1	0	0
5svn_5353911_uff_E=398.76	-8	6.773	2.763
5svn_5353911_uff_E=398.76	-8	4.802	2.929
5svn_5353911_uff_E=398.76	-8	7.245	5.082
5svn_5353911_uff_E=398.76	-7.9	7.579	4.811
5svn_5353911_uff_E=398.76	-7.8	6.89	1.51
5svn_5353911_uff_E=398.76	-7.7	7.161	4.641
5svn_5353911_uff_E=398.76	-7.7	7.334	2.254
5svn_5353911_uff_E=398.76	-7.7	6.435	2.135
5svn_5352005_uff_E=623.15	-9	0	0
5svn_5352005_uff_E=623.15	-8.3	1.549	1.507
5svn_5352005_uff_E=623.15	-8.1	2.205	1.652
5svn_5352005_uff_E=623.15	-8.1	7.189	3.007
5svn_5352005_uff_E=623.15	-8.1	5.921	4.219
5svn_5352005_uff_E=623.15	-8	3.858	2.411
5svn_5352005_uff_E=623.15	-8	7.701	5.192
5svn_5352005_uff_E=623.15	-7.9	7.027	4.76
5svn_5352005_uff_E=623.15	-7.8	4.767	2.62
5svn_5321010_uff_E=915.74	-9.1	0	0
5svn_5321010_uff_E=915.74	-9.1	5.819	2.629
5svn_5321010_uff_E=915.74	-8.9	3.74	2.266
5svn_5321010_uff_E=915.74	-8.6	6.996	3.31
5svn_5321010_uff_E=915.74	-8.6	6.487	3.771
5svn_5321010_uff_E=915.74	-8.5	6.679	3.695
5svn_5321010_uff_E=915.74	-8.5	5.238	3.049
5svn_5321010_uff_E=915.74	-8.4	5.649	1.742
5svn_5321010_uff_E=915.74	-8.3	6.676	2.901
5svn_5320351_uff_E=780.08	-8.3	0	0
5svn_5320351_uff_E=780.08	-8.2	8.258	4.266
5svn_5320351_uff_E=780.08	-8.2	5.382	2.806
5svn_5320351_uff_E=780.08	-8.2	8.973	3.128
5svn_5320351_uff_E=780.08	-8.1	8.065	2.041
5svn_5320351_uff_E=780.08	-7.9	8.003	1.625
5svn_5320351_uff_E=780.08	-7.9	8.26	4.139
5svn_5320351_uff_E=780.08	-7.9	5.285	2.967
5svn_5320351_uff_E=780.08	-7.9	8.985	3.029
5svn_5320315_uff_E=319.92	-8.7	0	0
5svn_5320315_uff_E=319.92	-8.4	4.33	2.045
5svn_5320315_uff_E=319.92	-8.1	2.787	2.513
5svn_5320315_uff_E=319.92	-8.1	6.058	2.476
5svn_5320315_uff_E=319.92	-7.8	3.489	2.268
5svn_5320315_uff_E=319.92	-7.7	4.685	4.115
5svn_5320315_uff_E=319.92	-7.6	4.224	2.854
5svn_5320315_uff_E=319.92	-7.6	5.617	3.394
5svn_5320315_uff_E=319.92	-7.6	4.97	3.6
5svn_5320287_uff_E=468.89	-9.1	0	0
5svn_5320287_uff_E=468.89	-8.9	2.188	1.859
5svn_5320287_uff_E=468.89	-8.7	7.049	4.709
5svn_5320287_uff_E=468.89	-8.5	6.129	4.35
5svn_5320287_uff_E=468.89	-8.4	4.6	4.067
5svn_5320287_uff_E=468.89	-8.3	10.08	6.586
5svn_5320287_uff_E=468.89	-8.3	7.872	2.424
5svn_5320287_uff_E=468.89	-8.3	3.243	2.59
5svn_5320287_uff_E=468.89	-8.2	7.285	3.606
5svn_5318998_uff_E=360.32	-8.3	0	0
5svn_5318998_uff_E=360.32	-8	6.889	4.958
5svn_5318998_uff_E=360.32	-8	2.249	1.9
5svn_5318998_uff_E=360.32	-7.9	4.313	2.706
5svn_5318998_uff_E=360.32	-7.8	3.522	2.609
5svn_5318998_uff_E=360.32	-7.8	6.504	4.511
5svn_5318998_uff_E=360.32	-7.7	6.541	4.664
5svn_5318998_uff_E=360.32	-7.7	8.362	2.324
5svn_5318998_uff_E=360.32	-7.7	9.008	3.3
5svn_5318517_uff_E=519.25	-8.3	0	0
5svn_5318517_uff_E=519.25	-8.2	8.82	6.312
5svn_5318517_uff_E=519.25	-8.2	8.384	4.776
5svn_5318517_uff_E=519.25	-8.2	7.569	4.581
5svn_5318517_uff_E=519.25	-8.1	6.491	4.191
5svn_5318517_uff_E=519.25	-8.1	7.443	4.972
5svn_5318517_uff_E=519.25	-8.1	6.241	4.378
5svn_5318517_uff_E=519.25	-8	8.122	5.458
5svn_5318517_uff_E=519.25	-8	6.332	4.452
5svn_5317291_uff_E=550.86	-8.8	0	0
5svn_5317291_uff_E=550.86	-8.7	7.242	2.214
5svn_5317291_uff_E=550.86	-8.4	7.176	2.858
5svn_5317291_uff_E=550.86	-8.3	7.923	2.722
5svn_5317291_uff_E=550.86	-8.2	5.114	3.989
5svn_5317291_uff_E=550.86	-8.2	7.517	2.268
5svn_5317291_uff_E=550.86	-8.1	7.515	2.298
5svn_5317291_uff_E=550.86	-8	6.964	3.808
5svn_5317291_uff_E=550.86	-8	7.78	2.034
5svn_5317284_uff_E=345.85	-8.7	0	0
5svn_5317284_uff_E=345.85	-8.6	6.678	5.178
5svn_5317284_uff_E=345.85	-8.5	2.96	1.984
5svn_5317284_uff_E=345.85	-8.5	3.031	2.039
5svn_5317284_uff_E=345.85	-8.4	4.909	3.258
5svn_5317284_uff_E=345.85	-8.3	2.623	2.097
5svn_5317284_uff_E=345.85	-8.2	3.43	2.81
5svn_5317284_uff_E=345.85	-8.2	7.408	1.9
5svn_5317284_uff_E=345.85	-8.1	5.566	4.791
5svn_5315263_uff_E=573.28	-8.3	0	0
5svn_5315263_uff_E=573.28	-8.1	9.083	3.534
5svn_5315263_uff_E=573.28	-8.1	7.721	2.844
5svn_5315263_uff_E=573.28	-8.1	4.69	2.613
5svn_5315263_uff_E=573.28	-8.1	8.546	3.366
5svn_5315263_uff_E=573.28	-8	7.789	4.291
5svn_5315263_uff_E=573.28	-8	8.453	4.661
5svn_5315263_uff_E=573.28	-7.8	7.778	2.241
5svn_5315263_uff_E=573.28	-7.8	7.84	5.4
5svn_5287969_uff_E=516.35	-9.9	0	0
5svn_5287969_uff_E=516.35	-9.6	1.992	1.669
5svn_5287969_uff_E=516.35	-9.3	2.055	1.426
5svn_5287969_uff_E=516.35	-9.3	6.797	4.349
5svn_5287969_uff_E=516.35	-9.3	5.579	2.71
5svn_5287969_uff_E=516.35	-9.3	5.691	3.047
5svn_5287969_uff_E=516.35	-9.2	7.623	4.939
5svn_5287969_uff_E=516.35	-9	5.672	2.505
5svn_5287969_uff_E=516.35	-9	6.479	3.223
5svn_5282102_uff_E=602.48	-9.8	0	0
5svn_5282102_uff_E=602.48	-9.5	6.696	2.875
5svn_5282102_uff_E=602.48	-9.4	1.652	1.356
5svn_5282102_uff_E=602.48	-9.3	2.354	1.749
5svn_5282102_uff_E=602.48	-9	6.886	2.953
5svn_5282102_uff_E=602.48	-9	6.221	2.342
5svn_5282102_uff_E=602.48	-8.9	6.339	3.297
5svn_5282102_uff_E=602.48	-8.9	7.174	3.389
5svn_5282102_uff_E=602.48	-8.9	4.681	2.105
5svn_5281929_uff_E=201.61	-6	0	0
5svn_5281929_uff_E=201.61	-5.9	3.535	2.306
5svn_5281929_uff_E=201.61	-5.8	5.481	2.879
5svn_5281929_uff_E=201.61	-5.7	3.503	2.306
5svn_5281929_uff_E=201.61	-5.7	7.26	3.554
5svn_5281929_uff_E=201.61	-5.6	9.362	6.397
5svn_5281929_uff_E=201.61	-5.6	2.723	1.724
5svn_5281929_uff_E=201.61	-5.6	4.437	3.068
5svn_5281929_uff_E=201.61	-5.6	6.282	3.272
5svn_5281855_uff_E=227.58	-9.1	0	0
5svn_5281855_uff_E=227.58	-9.1	6.183	0.093
5svn_5281855_uff_E=227.58	-9.1	5.068	1.119
5svn_5281855_uff_E=227.58	-9	8.922	6.891
5svn_5281855_uff_E=227.58	-9	8.789	6.995
5svn_5281855_uff_E=227.58	-8.9	8.939	6.517
5svn_5281855_uff_E=227.58	-8.7	3.173	2.589
5svn_5281855_uff_E=227.58	-8.7	5.352	1.926
5svn_5281855_uff_E=227.58	-8.6	6.57	3.465
5svn_5281828_uff_E=2296.65	-8.5	0	0
5svn_5281828_uff_E=2296.65	-6.1	7.578	2.442
5svn_5281804_uff_E=373.68	-8.8	0	0
5svn_5281804_uff_E=373.68	-8.1	2.381	2.01
5svn_5281804_uff_E=373.68	-8	5.016	4.225
5svn_5281804_uff_E=373.68	-8	9.121	6.478
5svn_5281804_uff_E=373.68	-7.9	8.679	7.374
5svn_5281804_uff_E=373.68	-7.7	7.595	5.055
5svn_5281804_uff_E=373.68	-7.6	4.414	3.582
5svn_5281804_uff_E=373.68	-7.6	2.433	2.165
5svn_5281804_uff_E=373.68	-7.6	8.435	5.979
5svn_5281803_uff_E=446.60	-8.7	0	0
5svn_5281803_uff_E=446.60	-8.5	3.496	2.732
5svn_5281803_uff_E=446.60	-8.4	2.526	1.522
5svn_5281803_uff_E=446.60	-8.3	7.008	4.679
5svn_5281803_uff_E=446.60	-8.3	2.122	1.788
5svn_5281803_uff_E=446.60	-8.3	2.411	1.888
5svn_5281803_uff_E=446.60	-8.1	8.011	5.359
5svn_5281803_uff_E=446.60	-7.9	9.343	7.171
5svn_5281803_uff_E=446.60	-7.9	8.966	7.062
5svn_5281800_uff_E=559.11	-10.6	0	0
5svn_5281800_uff_E=559.11	-10.4	9.959	3.87
5svn_5281800_uff_E=559.11	-10.4	10.282	1.919
5svn_5281800_uff_E=559.11	-10.3	9.781	1.742
5svn_5281800_uff_E=559.11	-10.3	4.336	2.398
5svn_5281800_uff_E=559.11	-10.2	7.094	2.903
5svn_5281800_uff_E=559.11	-10.2	7.799	3.144
5svn_5281800_uff_E=559.11	-9.9	9.517	3.092
5svn_5281800_uff_E=559.11	-9.8	9.514	2.658
5svn_5281792_uff_E=209.67	-8.7	0	0
5svn_5281792_uff_E=209.67	-8.4	5.7	3.375
5svn_5281792_uff_E=209.67	-8.3	7.425	2.593
5svn_5281792_uff_E=209.67	-8.2	5.782	3.879
5svn_5281792_uff_E=209.67	-8.1	7.546	2.045
5svn_5281792_uff_E=209.67	-8.1	7.464	2.901
5svn_5281792_uff_E=209.67	-8.1	7.171	1.973
5svn_5281792_uff_E=209.67	-8.1	6.724	2.435
5svn_5281792_uff_E=209.67	-8.1	7.214	2.634
5svn_5281787_uff_E=182.59	-7.3	0	0
5svn_5281787_uff_E=182.59	-7.1	8.543	4.97
5svn_5281787_uff_E=182.59	-7.1	8.988	5.611
5svn_5281787_uff_E=182.59	-7	6.486	3.987
5svn_5281787_uff_E=182.59	-7	5.025	2.84
5svn_5281787_uff_E=182.59	-6.8	7.695	5.281
5svn_5281787_uff_E=182.59	-6.8	9.305	7.481
5svn_5281787_uff_E=182.59	-6.8	8.324	5.423
5svn_5281787_uff_E=182.59	-6.8	8.287	5.384
5svn_5281727_uff_E=188.20	-7.3	0	0
5svn_5281727_uff_E=188.20	-7.2	7.994	4.411
5svn_5281727_uff_E=188.20	-7.2	8.573	6.222
5svn_5281727_uff_E=188.20	-7.2	7.772	2.684
5svn_5281727_uff_E=188.20	-7.1	8.612	6.227
5svn_5281727_uff_E=188.20	-7.1	7.807	2.679
5svn_5281727_uff_E=188.20	-7	8.091	4.775
5svn_5281727_uff_E=188.20	-7	5.639	4.285
5svn_5281727_uff_E=188.20	-7	8.501	4.43
5svn_5281708_uff_E=321.26	-8.4	0	0
5svn_5281708_uff_E=321.26	-7.9	6.844	1.701
5svn_5281708_uff_E=321.26	-7.7	7.675	5.382
5svn_5281708_uff_E=321.26	-7.7	6.866	1.201
5svn_5281708_uff_E=321.26	-7.7	1.937	1.348
5svn_5281708_uff_E=321.26	-7.6	8.779	7.723
5svn_5281708_uff_E=321.26	-7.6	9.888	7.655
5svn_5281708_uff_E=321.26	-7.5	8.874	7.792
5svn_5281708_uff_E=321.26	-7.5	8.517	7.589
5svn_5281703_uff_E=315.73	-8.7	0	0
5svn_5281703_uff_E=315.73	-8.2	5.968	2.22
5svn_5281703_uff_E=315.73	-8.2	5.346	3.327
5svn_5281703_uff_E=315.73	-8.2	7.1	2.956
5svn_5281703_uff_E=315.73	-8.2	6.656	3.615
5svn_5281703_uff_E=315.73	-8.1	6	3.416
5svn_5281703_uff_E=315.73	-8	5.644	1.817
5svn_5281703_uff_E=315.73	-8	5.934	5.201
5svn_5281703_uff_E=315.73	-7.8	5.793	3.258
5svn_5281701_uff_E=249.81	-9.1	0	0
5svn_5281701_uff_E=249.81	-9	7.168	2.196
5svn_5281701_uff_E=249.81	-8.9	6.912	1.243
5svn_5281701_uff_E=249.81	-8.8	2.947	1.982
5svn_5281701_uff_E=249.81	-8.7	2.979	2.469
5svn_5281701_uff_E=249.81	-8.7	7.916	4.942
5svn_5281701_uff_E=249.81	-8.6	7.519	2.084
5svn_5281701_uff_E=249.81	-8.5	7.279	1.716
5svn_5281701_uff_E=249.81	-8.5	2.157	1.746
5svn_5281699_uff_E=450.91	-8.8	0	0
5svn_5281699_uff_E=450.91	-8.8	6.661	4.385
5svn_5281699_uff_E=450.91	-8.7	7.093	4.568
5svn_5281699_uff_E=450.91	-8.6	5.56	3.732
5svn_5281699_uff_E=450.91	-8.4	4.506	2.622
5svn_5281699_uff_E=450.91	-8.4	4.848	2.861
5svn_5281699_uff_E=450.91	-8.4	4.392	3.456
5svn_5281699_uff_E=450.91	-8.3	5.934	4.815
5svn_5281699_uff_E=450.91	-8.2	5.747	3.688
5svn_5281691_uff_E=395.20	-9	0	0
5svn_5281691_uff_E=395.20	-8.8	2.184	1.845
5svn_5281691_uff_E=395.20	-8.7	7.262	2.934
5svn_5281691_uff_E=395.20	-8.7	6.681	4.335
5svn_5281691_uff_E=395.20	-8.6	6.863	3.403
5svn_5281691_uff_E=395.20	-8.5	5.691	3.974
5svn_5281691_uff_E=395.20	-8.5	7.425	2.494
5svn_5281691_uff_E=395.20	-8.4	3.835	3.027
5svn_5281691_uff_E=395.20	-8.4	7.619	3.205
5svn_5281677_uff_E=545.27	-8.9	0	0
5svn_5281677_uff_E=545.27	-8.4	7.353	2.083
5svn_5281677_uff_E=545.27	-8.2	7.667	3.404
5svn_5281677_uff_E=545.27	-8.2	3.669	2.319
5svn_5281677_uff_E=545.27	-8	8.635	6.132
5svn_5281677_uff_E=545.27	-8	2.138	1.509
5svn_5281677_uff_E=545.27	-8	8.204	4.879
5svn_5281677_uff_E=545.27	-8	7.762	5.204
5svn_5281677_uff_E=545.27	-7.9	6.045	4.324
5svn_5281672_uff_E=388.01	-9.3	0	0
5svn_5281672_uff_E=388.01	-9.2	7.188	2.577
5svn_5281672_uff_E=388.01	-9.2	6.941	1.118
5svn_5281672_uff_E=388.01	-9.2	7.248	3.952
5svn_5281672_uff_E=388.01	-9.2	7.011	2.589
5svn_5281672_uff_E=388.01	-9.1	6.851	2.226
5svn_5281672_uff_E=388.01	-9.1	2.267	1.787
5svn_5281672_uff_E=388.01	-9	2.686	1.929
5svn_5281672_uff_E=388.01	-9	3.088	1.793
5svn_5281654_uff_E=450.92	-8.7	0	0
5svn_5281654_uff_E=450.92	-8.7	3.265	2.554
5svn_5281654_uff_E=450.92	-8.5	6.723	3.971
5svn_5281654_uff_E=450.92	-8.5	6.69	2.843
5svn_5281654_uff_E=450.92	-8.4	7.226	1.916
5svn_5281654_uff_E=450.92	-8.2	6.866	2.636
5svn_5281654_uff_E=450.92	-8.2	10.069	5.807
5svn_5281654_uff_E=450.92	-8.2	9.45	6.328
5svn_5281654_uff_E=450.92	-8.1	3.527	2.714
5svn_5281650_uff_E=454.74	-9.8	0	0
5svn_5281650_uff_E=454.74	-9.7	8.45	2.941
5svn_5281650_uff_E=454.74	-9.6	5.027	2.979
5svn_5281650_uff_E=454.74	-9.4	8	2.013
5svn_5281650_uff_E=454.74	-9.3	8.582	2.465
5svn_5281650_uff_E=454.74	-9.3	8.675	2.525
5svn_5281650_uff_E=454.74	-9.2	8.093	1.376
5svn_5281650_uff_E=454.74	-9.1	7.268	3.535
5svn_5281650_uff_E=454.74	-9	9.151	3.281
5svn_5281617_uff_E=247.18	-8.8	0	0
5svn_5281617_uff_E=247.18	-8.7	7.636	4.711
5svn_5281617_uff_E=247.18	-8.2	5.546	4.057
5svn_5281617_uff_E=247.18	-8	3.128	2.541
5svn_5281617_uff_E=247.18	-8	6.918	3.836
5svn_5281617_uff_E=247.18	-7.9	3.617	2.85
5svn_5281617_uff_E=247.18	-7.9	10.036	6.825
5svn_5281617_uff_E=247.18	-7.8	9.44	5.074
5svn_5281617_uff_E=247.18	-7.7	7.49	2.982
5svn_5281614_uff_E=344.72	-8.8	0	0
5svn_5281614_uff_E=344.72	-8.6	3.671	3.194
5svn_5281614_uff_E=344.72	-8.5	6.843	3.506
5svn_5281614_uff_E=344.72	-8.4	10.58	7.825
5svn_5281614_uff_E=344.72	-8.4	4.299	2.883
5svn_5281614_uff_E=344.72	-8.3	6.546	3.231
5svn_5281614_uff_E=344.72	-8.3	7.962	4.324
5svn_5281614_uff_E=344.72	-8.3	5.61	3.463
5svn_5281614_uff_E=344.72	-8.3	4.746	3.233
5svn_5281613_uff_E=720.81	-11.9	0	0
5svn_5281613_uff_E=720.81	-11.5	5.972	2.99
5svn_5281613_uff_E=720.81	-11	6.055	2.526
5svn_5281613_uff_E=720.81	-10.9	8.442	2.468
5svn_5281613_uff_E=720.81	-10.9	5.325	2.277
5svn_5281613_uff_E=720.81	-10.9	8.303	2.054
5svn_5281613_uff_E=720.81	-10.6	3.005	1.869
5svn_5281613_uff_E=720.81	-10.5	9.72	1.977
5svn_5281613_uff_E=720.81	-10.5	8.231	2.109
5svn_5281612_uff_E=324.34	-9.1	0	0
5svn_5281612_uff_E=324.34	-8.9	1.892	1.746
5svn_5281612_uff_E=324.34	-8.7	8.474	6.184
5svn_5281612_uff_E=324.34	-8.5	2.557	2.223
5svn_5281612_uff_E=324.34	-8.3	4.254	3.555
5svn_5281612_uff_E=324.34	-8.3	1.735	1.571
5svn_5281612_uff_E=324.34	-8.2	9.397	8.315
5svn_5281612_uff_E=324.34	-8.2	6.274	5.362
5svn_5281612_uff_E=324.34	-8.1	6.132	5.378
5svn_5281607_uff_E=229.60	-8.6	0	0
5svn_5281607_uff_E=229.60	-8.6	7.633	5.126
5svn_5281607_uff_E=229.60	-8.2	7.706	4.413
5svn_5281607_uff_E=229.60	-8.2	7.494	4.942
5svn_5281607_uff_E=229.60	-8.2	4.605	2.204
5svn_5281607_uff_E=229.60	-8	3.528	2.767
5svn_5281607_uff_E=229.60	-7.9	5.34	4.094
5svn_5281607_uff_E=229.60	-7.9	7.019	3.993
5svn_5281607_uff_E=229.60	-7.9	5.858	2.412
5svn_5281520_uff_E=195.77	-6.6	0	0
5svn_5281520_uff_E=195.77	-6.4	3.512	1.193
5svn_5281520_uff_E=195.77	-6.4	6.092	2.964
5svn_5281520_uff_E=195.77	-6.3	4.648	1.028
5svn_5281520_uff_E=195.77	-6.2	4.175	2.676
5svn_5281520_uff_E=195.77	-6.2	6.649	3.983
5svn_5281520_uff_E=195.77	-6.2	8.071	5.69
5svn_5281520_uff_E=195.77	-6.2	8.646	6.12
5svn_5281520_uff_E=195.77	-6.2	4.418	1.562
5svn_5281515_uff_E=740.89	-7	0	0
5svn_5281515_uff_E=740.89	-6.6	5.048	1.83
5svn_5281515_uff_E=740.89	-6.5	4.309	1.438
5svn_5281515_uff_E=740.89	-6.4	4.353	1.606
5svn_5281515_uff_E=740.89	-6.4	10.698	7.88
5svn_5281515_uff_E=740.89	-6.4	6.088	2.917
5svn_5281515_uff_E=740.89	-6.3	3.254	1.042
5svn_5281515_uff_E=740.89	-6.2	10.645	8.595
5svn_5281515_uff_E=740.89	-6.2	4.88	3.297
5svn_5281426_uff_E=97.00	-6.2	0	0
5svn_5281426_uff_E=97.00	-6.1	7.013	5.485
5svn_5281426_uff_E=97.00	-6.1	10.532	9.424
5svn_5281426_uff_E=97.00	-6.1	8.576	7.106
5svn_5281426_uff_E=97.00	-6	6.834	5.239
5svn_5281426_uff_E=97.00	-6	9.914	8.449
5svn_5281426_uff_E=97.00	-6	5.375	3.42
5svn_5281426_uff_E=97.00	-5.9	10.229	8.954
5svn_5281426_uff_E=97.00	-5.8	6.404	5.334
5svn_5281417_uff_E=331.13	-9.4	0	0
5svn_5281417_uff_E=331.13	-9	2.529	1.827
5svn_5281417_uff_E=331.13	-8.8	1.79	1.155
5svn_5281417_uff_E=331.13	-8.8	3.826	2.611
5svn_5281417_uff_E=331.13	-8.6	3.447	2.403
5svn_5281417_uff_E=331.13	-8.6	4.401	3.741
5svn_5281417_uff_E=331.13	-8.6	2.483	2.035
5svn_5281417_uff_E=331.13	-8.6	7.432	2.379
5svn_5281417_uff_E=331.13	-8.5	2.592	1.698
5svn_5281304_uff_E=759.44	-11.3	0	0
5svn_5281304_uff_E=759.44	-10.8	1.895	1.355
5svn_5281304_uff_E=759.44	-10.2	1.934	1.327
5svn_5281304_uff_E=759.44	-9.5	6.02	2.645
5svn_5281304_uff_E=759.44	-9.5	4.076	2.369
5svn_5281304_uff_E=759.44	-9.4	9.442	3.275
5svn_5281304_uff_E=759.44	-9.3	5.998	2.878
5svn_5281304_uff_E=759.44	-8.9	9.029	2.972
5svn_5281304_uff_E=759.44	-8.9	8.266	4.538
5svn_5281255_uff_E=303.60	-8.8	0	0
5svn_5281255_uff_E=303.60	-8.7	5.526	3.424
5svn_5281255_uff_E=303.60	-8.4	7.755	3.946
5svn_5281255_uff_E=303.60	-8.4	4.631	3.385
5svn_5281255_uff_E=303.60	-8.3	3.974	3.251
5svn_5281255_uff_E=303.60	-8.3	1.78	1.006
5svn_5281255_uff_E=303.60	-8.3	8.437	3.217
5svn_5281255_uff_E=303.60	-8.2	5.111	3.93
5svn_5281255_uff_E=303.60	-8	3.395	2.353
5svn_5281239_uff_E=2405.60	-8.5	0	0
5svn_5281239_uff_E=2405.60	-8.5	16.928	2.079
5svn_5281239_uff_E=2405.60	-8.5	16.73	2.263
5svn_5281239_uff_E=2405.60	-7.9	5.868	3.868
5svn_5281239_uff_E=2405.60	-7.9	16.767	1.966
5svn_5281239_uff_E=2405.60	-7.8	3.113	1.899
5svn_5281239_uff_E=2405.60	-7.7	4.118	2.503
5svn_5281239_uff_E=2405.60	-7.6	4.124	2.415
5svn_5281239_uff_E=2405.60	-7.4	3.602	2.15
5svn_5281235_uff_E=709.09	-7.6	0	0
5svn_5281235_uff_E=709.09	-7.2	2.175	1.394
5svn_5281235_uff_E=709.09	-6.8	2.043	1.538
5svn_5281235_uff_E=709.09	-6.6	18.037	4.122
5svn_5281235_uff_E=709.09	-6.2	18.031	4.217
5svn_5281235_uff_E=709.09	-5.8	2.742	2.057
5svn_5281235_uff_E=709.09	-5.6	18.165	4.249
5svn_5281232_uff_E=225.50	-7.7	0	0
5svn_5281232_uff_E=225.50	-7.3	8.07	7.065
5svn_5281232_uff_E=225.50	-7.3	12.899	7.044
5svn_5281232_uff_E=225.50	-7	11.883	6.039
5svn_5281232_uff_E=225.50	-6.8	7.398	6.629
5svn_5281232_uff_E=225.50	-6.7	10.569	6.898
5svn_5281232_uff_E=225.50	-6.7	10.434	6.145
5svn_5281232_uff_E=225.50	-6.7	7.479	6.131
5svn_5281232_uff_E=225.50	-6.7	7.859	6.258
5svn_5281166_uff_E=189.39	-6.2	0	0
5svn_5281166_uff_E=189.39	-6.1	3.716	1.555
5svn_5281166_uff_E=189.39	-6.1	11.208	9.769
5svn_5281166_uff_E=189.39	-6	9.36	6.695
5svn_5281166_uff_E=189.39	-6	10.111	8.523
5svn_5281166_uff_E=189.39	-5.9	3.565	2.577
5svn_5281166_uff_E=189.39	-5.8	6.396	4.69
5svn_5281166_uff_E=189.39	-5.8	8.556	6.927
5svn_5281166_uff_E=189.39	-5.8	10.978	9.61
5svn_5280961_uff_E=356.74	-8.7	0	0
5svn_5280961_uff_E=356.74	-8.2	6.955	1.405
5svn_5280961_uff_E=356.74	-8.2	6.775	1.782
5svn_5280961_uff_E=356.74	-8	2.457	1.941
5svn_5280961_uff_E=356.74	-7.8	7.508	5.243
5svn_5280961_uff_E=356.74	-7.8	4.772	3.945
5svn_5280961_uff_E=356.74	-7.8	6.971	2.389
5svn_5280961_uff_E=356.74	-7.7	6.938	1.746
5svn_5280961_uff_E=356.74	-7.7	9.036	6.463
5svn_5280896_uff_E=381.66	-7.8	0	0
5svn_5280896_uff_E=381.66	-7.5	8.893	6.373
5svn_5280896_uff_E=381.66	-7.5	3.552	2.366
5svn_5280896_uff_E=381.66	-7.5	5.424	2.489
5svn_5280896_uff_E=381.66	-7.4	9.654	7.066
5svn_5280896_uff_E=381.66	-7.4	4.257	3.013
5svn_5280896_uff_E=381.66	-7.2	6.102	3.451
5svn_5280896_uff_E=381.66	-7	6.68	3.306
5svn_5280896_uff_E=381.66	-7	8.684	6.133
5svn_5280863_uff_E=362.50	-8.7	0	0
5svn_5280863_uff_E=362.50	-8.5	6.913	4.788
5svn_5280863_uff_E=362.50	-8.3	2.691	2.186
5svn_5280863_uff_E=362.50	-8.3	5.29	3.367
5svn_5280863_uff_E=362.50	-8.3	6.188	3.189
5svn_5280863_uff_E=362.50	-8.2	5.748	3.813
5svn_5280863_uff_E=362.50	-8.1	10.44	7.635
5svn_5280863_uff_E=362.50	-8.1	3.294	2.669
5svn_5280863_uff_E=362.50	-8	6.444	2.522
5svn_5280805_uff_E=751.59	-11.3	0	0
5svn_5280805_uff_E=751.59	-10.7	5.799	2.255
5svn_5280805_uff_E=751.59	-10.7	9.825	2.165
5svn_5280805_uff_E=751.59	-10.4	5.397	2.206
5svn_5280805_uff_E=751.59	-10.3	9.504	2.129
5svn_5280805_uff_E=751.59	-10.3	7.413	2.48
5svn_5280805_uff_E=751.59	-10.2	5.67	2.3
5svn_5280805_uff_E=751.59	-10.1	7.961	3.123
5svn_5280805_uff_E=751.59	-10.1	9.321	1.806
5svn_5280794_uff_E=546.19	-9.7	0	0
5svn_5280794_uff_E=546.19	-9.6	7.352	4.584
5svn_5280794_uff_E=546.19	-9.4	6.956	5.024
5svn_5280794_uff_E=546.19	-9.2	9.761	4.97
5svn_5280794_uff_E=546.19	-8.8	7.022	5.125
5svn_5280794_uff_E=546.19	-8.8	9.794	5.574
5svn_5280794_uff_E=546.19	-8.6	5.14	2.71
5svn_5280794_uff_E=546.19	-8.6	5.957	4.027
5svn_5280794_uff_E=546.19	-8.5	8.437	6.225
5svn_5280682_uff_E=544.92	-9.2	0	0
5svn_5280682_uff_E=544.92	-8.7	3.826	2.558
5svn_5280682_uff_E=544.92	-8.5	4.605	4.054
5svn_5280682_uff_E=544.92	-8.4	4.265	2.989
5svn_5280682_uff_E=544.92	-8.3	7.031	3.5
5svn_5280682_uff_E=544.92	-8.1	5.939	4.445
5svn_5280682_uff_E=544.92	-8	11.048	6.651
5svn_5280682_uff_E=544.92	-8	9.618	5.316
5svn_5280682_uff_E=544.92	-7.9	7.827	5.229
5svn_5280666_uff_E=324.01	-9	0	0
5svn_5280666_uff_E=324.01	-8.8	2.352	2.004
5svn_5280666_uff_E=324.01	-8.6	7.657	4.555
5svn_5280666_uff_E=324.01	-8.4	7.317	1.817
5svn_5280666_uff_E=324.01	-8.3	2.414	1.779
5svn_5280666_uff_E=324.01	-8.3	1.827	1.461
5svn_5280666_uff_E=324.01	-8.3	5.129	4.054
5svn_5280666_uff_E=324.01	-8.1	7.044	2.106
5svn_5280666_uff_E=324.01	-8.1	3.019	2.662
5svn_5280460_uff_E=186.56	-6.7	0	0
5svn_5280460_uff_E=186.56	-6.6	5.616	3.685
5svn_5280460_uff_E=186.56	-6.5	4.801	1.621
5svn_5280460_uff_E=186.56	-6.4	5.986	3.64
5svn_5280460_uff_E=186.56	-6.4	3.399	2.442
5svn_5280460_uff_E=186.56	-6.3	4.274	2.632
5svn_5280460_uff_E=186.56	-6.2	10.696	10.118
5svn_5280460_uff_E=186.56	-6.2	4.327	3.157
5svn_5280460_uff_E=186.56	-6.1	12.661	11.95
5svn_5280453_uff_E=652.31	-9.6	0	0
5svn_5280453_uff_E=652.31	-9.5	8.301	4.531
5svn_5280453_uff_E=652.31	-9.5	8.791	6.192
5svn_5280453_uff_E=652.31	-9	3.329	2.527
5svn_5280453_uff_E=652.31	-9	8.258	5.572
5svn_5280453_uff_E=652.31	-8.9	9.84	2.809
5svn_5280453_uff_E=652.31	-8.9	8.906	2.789
5svn_5280453_uff_E=652.31	-8.7	9.503	2.211
5svn_5280453_uff_E=652.31	-8.6	8.471	4.568
5svn_5280450_uff_E=147.99	-5.6	0	0
5svn_5280450_uff_E=147.99	-5.4	3.49	1.552
5svn_5280450_uff_E=147.99	-5.4	4.406	3.106
5svn_5280450_uff_E=147.99	-5.4	3.651	1.712
5svn_5280450_uff_E=147.99	-5.3	3.378	1.659
5svn_5280450_uff_E=147.99	-5.2	5.398	2.456
5svn_5280450_uff_E=147.99	-5.2	8.18	3.323
5svn_5280450_uff_E=147.99	-5.2	4.346	1.905
5svn_5280450_uff_E=147.99	-5.2	8.418	5.244
5svn_5280448_uff_E=410.89	-8.4	0	0
5svn_5280448_uff_E=410.89	-8.2	2.271	1.404
5svn_5280448_uff_E=410.89	-8.1	2.465	1.821
5svn_5280448_uff_E=410.89	-8.1	7.072	4.88
5svn_5280448_uff_E=410.89	-8	3.292	2.595
5svn_5280448_uff_E=410.89	-7.9	8.655	6.822
5svn_5280448_uff_E=410.89	-7.8	1.769	0.774
5svn_5280448_uff_E=410.89	-7.7	8.639	6.127
5svn_5280448_uff_E=410.89	-7.7	3.101	2.439
5svn_5280445_uff_E=242.10	-9.1	0	0
5svn_5280445_uff_E=242.10	-8.8	2.071	2.052
5svn_5280445_uff_E=242.10	-8.6	1.979	1.772
5svn_5280445_uff_E=242.10	-8.4	1.757	1.668
5svn_5280445_uff_E=242.10	-8.4	3.241	2.613
5svn_5280445_uff_E=242.10	-8.3	6.005	5.166
5svn_5280445_uff_E=242.10	-8.2	9.475	7.889
5svn_5280445_uff_E=242.10	-8.2	7.525	3.508
5svn_5280445_uff_E=242.10	-8.2	3.805	3.046
5svn_5280443_uff_E=233.26	-8.9	0	0
5svn_5280443_uff_E=233.26	-8.8	7.875	4.919
5svn_5280443_uff_E=233.26	-8.5	2.359	2.065
5svn_5280443_uff_E=233.26	-8.1	3.185	2.55
5svn_5280443_uff_E=233.26	-8.1	5.19	4.218
5svn_5280443_uff_E=233.26	-8	5.698	5.022
5svn_5280443_uff_E=233.26	-8	8.061	5.749
5svn_5280443_uff_E=233.26	-7.9	7.214	2.34
5svn_5280443_uff_E=233.26	-7.8	6.64	3.454
5svn_5280442_uff_E=247.39	-8.7	0	0
5svn_5280442_uff_E=247.39	-8.6	1.527	1.102
5svn_5280442_uff_E=247.39	-8.3	8.482	6.165
5svn_5280442_uff_E=247.39	-8.2	2.197	2.17
5svn_5280442_uff_E=247.39	-8.2	5.652	4.535
5svn_5280442_uff_E=247.39	-8.1	1.929	1.786
5svn_5280442_uff_E=247.39	-8	6.299	5.429
5svn_5280442_uff_E=247.39	-8	6.334	5.201
5svn_5280442_uff_E=247.39	-8	3.787	3.538
5svn_5280441_uff_E=409.01	-10.4	0	0
5svn_5280441_uff_E=409.01	-9.9	2.148	1.502
5svn_5280441_uff_E=409.01	-9.5	5.547	2.211
5svn_5280441_uff_E=409.01	-9.2	8.598	2.879
5svn_5280441_uff_E=409.01	-9	8.631	5.195
5svn_5280441_uff_E=409.01	-8.9	6.65	1.74
5svn_5280441_uff_E=409.01	-8.9	8.1	2.657
5svn_5280441_uff_E=409.01	-8.8	6.059	2.122
5svn_5280441_uff_E=409.01	-8.8	7.114	3.389
5svn_5280373_uff_E=372.64	-8.3	0	0
5svn_5280373_uff_E=372.64	-7.9	6.501	4.044
5svn_5280373_uff_E=372.64	-7.9	7.541	5.39
5svn_5280373_uff_E=372.64	-7.8	2.265	1.557
5svn_5280373_uff_E=372.64	-7.8	2.097	1.735
5svn_5280373_uff_E=372.64	-7.7	2.285	1.882
5svn_5280373_uff_E=372.64	-7.7	6.822	5.598
5svn_5280373_uff_E=372.64	-7.7	9.165	7.363
5svn_5280373_uff_E=372.64	-7.6	3.126	2.357
5svn_5280343_uff_E=380.43	-9.1	0	0
5svn_5280343_uff_E=380.43	-8.9	6.949	4.693
5svn_5280343_uff_E=380.43	-8.9	3.361	2.588
5svn_5280343_uff_E=380.43	-8.8	2.612	2.248
5svn_5280343_uff_E=380.43	-8.5	6.014	3.885
5svn_5280343_uff_E=380.43	-8.5	2.636	1.894
5svn_5280343_uff_E=380.43	-8.5	2.647	2.215
5svn_5280343_uff_E=380.43	-8.5	6.701	2.128
5svn_5280343_uff_E=380.43	-8.5	6.285	2.911
5svn_4485134_uff_E=1107.77	-10.4	0	0
5svn_4485134_uff_E=1107.77	-10.4	7.403	3.219
5svn_4485134_uff_E=1107.77	-10.3	5.876	2.328
5svn_4485134_uff_E=1107.77	-10.2	7.857	2.956
5svn_4485134_uff_E=1107.77	-9.9	9.085	3.027
5svn_4485134_uff_E=1107.77	-9.8	8.873	2.876
5svn_4485134_uff_E=1107.77	-9.7	6.907	3.065
5svn_4485134_uff_E=1107.77	-9.7	8.284	3.2
5svn_4485134_uff_E=1107.77	-9.7	5.518	2.013
5svn_3080597_uff_E=665.81	-8.7	0	0
5svn_3080597_uff_E=665.81	-8.6	7.15	3.779
5svn_3080597_uff_E=665.81	-8.4	6.666	4.055
5svn_3080597_uff_E=665.81	-8.3	5.888	3.24
5svn_3080597_uff_E=665.81	-8.2	2.743	1.699
5svn_3080597_uff_E=665.81	-8	6.563	3.189
5svn_3080597_uff_E=665.81	-8	7.974	4.652
5svn_3080597_uff_E=665.81	-8	6.903	3.915
5svn_3080597_uff_E=665.81	-7.9	9.32	6.583
5svn_3035657_uff_E=221.33	-6.1	0	0
5svn_3035657_uff_E=221.33	-6	3.814	2.121
5svn_3035657_uff_E=221.33	-6	7.606	4.141
5svn_3035657_uff_E=221.33	-6	4.726	2.181
5svn_3035657_uff_E=221.33	-5.9	4.205	1.941
5svn_3035657_uff_E=221.33	-5.9	4.788	1.58
5svn_3035657_uff_E=221.33	-5.9	6.551	3.555
5svn_3035657_uff_E=221.33	-5.8	2.803	1.962
5svn_3035657_uff_E=221.33	-5.8	6.827	3.497
5svn_2155264_uff_E=740.26	-9.8	0	0
5svn_2155264_uff_E=740.26	-9.7	7.06	5.225
5svn_2155264_uff_E=740.26	-9.7	9.724	4.754
5svn_2155264_uff_E=740.26	-9.6	8.374	4.716
5svn_2155264_uff_E=740.26	-9.5	7.291	3.854
5svn_2155264_uff_E=740.26	-9.4	6.633	4.653
5svn_2155264_uff_E=740.26	-9.4	7.773	3.665
5svn_2155264_uff_E=740.26	-9.4	9.984	4.833
5svn_2155264_uff_E=740.26	-9.2	6.478	3.699
5svn_1794427_uff_E=254.42	-9.1	0	0
5svn_1794427_uff_E=254.42	-9.1	1.694	1.181
5svn_1794427_uff_E=254.42	-8.9	1.603	1.175
5svn_1794427_uff_E=254.42	-8.7	4.784	3.163
5svn_1794427_uff_E=254.42	-8.6	2.773	1.884
5svn_1794427_uff_E=254.42	-8.5	3.29	2.395
5svn_1794427_uff_E=254.42	-8.5	7.434	1.925
5svn_1794427_uff_E=254.42	-8.4	4.929	3.552
5svn_1794427_uff_E=254.42	-8.4	6.207	3.391
5svn_1548943_uff_E=156.51	-7.4	0	0
5svn_1548943_uff_E=156.51	-7.4	4.47	3.481
5svn_1548943_uff_E=156.51	-7.3	10.451	6.778
5svn_1548943_uff_E=156.51	-7.3	6.705	5.195
5svn_1548943_uff_E=156.51	-7.1	7.996	4.657
5svn_1548943_uff_E=156.51	-7.1	9.702	5.705
5svn_1548943_uff_E=156.51	-7.1	2.543	1.376
5svn_1548943_uff_E=156.51	-7	9.126	3.874
5svn_1548943_uff_E=156.51	-7	2.541	1.474
5svn_969516_uff_E=272.07	-8.7	0	0
5svn_969516_uff_E=272.07	-8.6	7.879	3.872
5svn_969516_uff_E=272.07	-8.6	6.288	3.912
5svn_969516_uff_E=272.07	-8.5	6.498	2.058
5svn_969516_uff_E=272.07	-8.4	5.57	1.869
5svn_969516_uff_E=272.07	-8.4	5.679	3.147
5svn_969516_uff_E=272.07	-8.4	1.872	1.414
5svn_969516_uff_E=272.07	-8.3	7.244	3.178
5svn_969516_uff_E=272.07	-8.3	5.971	2.566
5svn_689043_uff_E=98.60	-6.6	0	0
5svn_689043_uff_E=98.60	-6.3	11.457	10.684
5svn_689043_uff_E=98.60	-6.3	10.762	9.403
5svn_689043_uff_E=98.60	-6.2	5.015	3.105
5svn_689043_uff_E=98.60	-6.2	5.195	3.149
5svn_689043_uff_E=98.60	-6.1	11.926	10.376
5svn_689043_uff_E=98.60	-6.1	7.541	5.507
5svn_689043_uff_E=98.60	-6.1	8.758	7.691
5svn_689043_uff_E=98.60	-6.1	10.287	9.431
5svn_663145_uff_E=884.03	-7.8	0	0
5svn_663145_uff_E=884.03	-7.7	5.737	5.039
5svn_663145_uff_E=884.03	-7.6	4.625	2.929
5svn_663145_uff_E=884.03	-7.5	6.429	4.029
5svn_663145_uff_E=884.03	-7.5	5.951	3.949
5svn_663145_uff_E=884.03	-7.4	4.389	2.697
5svn_663145_uff_E=884.03	-7.4	5.61	3.529
5svn_663145_uff_E=884.03	-7.3	6.937	2.784
5svn_663145_uff_E=884.03	-7.3	5.413	2.72
5svn_656516_uff_E=524.62	-9.8	0	0
5svn_656516_uff_E=524.62	-9.7	4.346	2.342
5svn_656516_uff_E=524.62	-9.6	1.434	0.888
5svn_656516_uff_E=524.62	-9.5	3.53	2.253
5svn_656516_uff_E=524.62	-9.5	4.186	2.703
5svn_656516_uff_E=524.62	-9.3	2.825	1.543
5svn_656516_uff_E=524.62	-9.2	3.734	2.602
5svn_656516_uff_E=524.62	-9.2	3.872	2.651
5svn_656516_uff_E=524.62	-9.2	2.624	1.913
5svn_656498_uff_E=749.62	-8.8	0	0
5svn_656498_uff_E=749.62	-8.5	4.332	2.855
5svn_656498_uff_E=749.62	-8.5	5.525	4.138
5svn_656498_uff_E=749.62	-8.3	5.459	3.903
5svn_656498_uff_E=749.62	-8.3	3.896	2.337
5svn_656498_uff_E=749.62	-8.2	2.627	1.218
5svn_656498_uff_E=749.62	-8.1	5.621	4.297
5svn_656498_uff_E=749.62	-8.1	7.621	5.127
5svn_656498_uff_E=749.62	-8	6.147	2.976
5svn_638278_uff_E=312.87	-8.1	0	0
5svn_638278_uff_E=312.87	-7.9	7.369	5.331
5svn_638278_uff_E=312.87	-7.9	2.129	1.707
5svn_638278_uff_E=312.87	-7.6	7.471	2.473
5svn_638278_uff_E=312.87	-7.6	8.216	4.613
5svn_638278_uff_E=312.87	-7.6	7.288	2.895
5svn_638278_uff_E=312.87	-7.5	5.719	4.51
5svn_638278_uff_E=312.87	-7.5	8.465	5.553
5svn_638278_uff_E=312.87	-7.4	6.146	3.479
5svn_638024_uff_E=357.43	-8	0	0
5svn_638024_uff_E=357.43	-7.9	2.438	1.457
5svn_638024_uff_E=357.43	-7.9	6.309	5.39
5svn_638024_uff_E=357.43	-7.9	3.233	2.107
5svn_638024_uff_E=357.43	-7.7	9.141	3.265
5svn_638024_uff_E=357.43	-7.7	8.89	2.534
5svn_638024_uff_E=357.43	-7.6	8.953	2.968
5svn_638024_uff_E=357.43	-7.5	8.803	3.613
5svn_638024_uff_E=357.43	-7.3	6.562	5.639
5svn_638014_uff_E=245.28	-6.4	0	0
5svn_638014_uff_E=245.28	-6.4	2.657	0.802
5svn_638014_uff_E=245.28	-6.3	5.95	4.056
5svn_638014_uff_E=245.28	-6.2	4.966	3.597
5svn_638014_uff_E=245.28	-6.2	3.42	1.957
5svn_638014_uff_E=245.28	-6.1	9.491	7.074
5svn_638014_uff_E=245.28	-6.1	5.157	3.034
5svn_638014_uff_E=245.28	-6	5.379	3.537
5svn_638014_uff_E=245.28	-6	11.384	9.72
5svn_638011_uff_E=72.63	-5.5	0	0
5svn_638011_uff_E=72.63	-5.3	7.397	5.295
5svn_638011_uff_E=72.63	-5.2	5.687	2.859
5svn_638011_uff_E=72.63	-5.2	5.597	4.577
5svn_638011_uff_E=72.63	-5.2	3.935	3.332
5svn_638011_uff_E=72.63	-5.2	5.865	4.515
5svn_638011_uff_E=72.63	-5.2	6.63	4.743
5svn_638011_uff_E=72.63	-5.2	10.062	8.05
5svn_638011_uff_E=72.63	-5	8.12	6.738
5svn_637858_uff_E=441.47	-7.8	0	0
5svn_637858_uff_E=441.47	-7.7	2.643	0.194
5svn_637858_uff_E=441.47	-7.7	6.478	4.199
5svn_637858_uff_E=441.47	-7.7	8.971	4.621
5svn_637858_uff_E=441.47	-7.5	6.608	4.235
5svn_637858_uff_E=441.47	-7.5	3.242	1.888
5svn_637858_uff_E=441.47	-7.5	6.373	4.892
5svn_637858_uff_E=441.47	-7.4	8.332	4.329
5svn_637858_uff_E=441.47	-7.3	6.462	4.918
5svn_637760_uff_E=169.13	-7.2	0	0
5svn_637760_uff_E=169.13	-7.2	1.214	0.109
5svn_637760_uff_E=169.13	-6.9	8.533	4.73
5svn_637760_uff_E=169.13	-6.8	8.118	4.316
5svn_637760_uff_E=169.13	-6.6	6.922	2.365
5svn_637760_uff_E=169.13	-6.6	7.732	3.783
5svn_637760_uff_E=169.13	-6.5	7.169	4.537
5svn_637760_uff_E=169.13	-6.5	7.06	2.786
5svn_637760_uff_E=169.13	-6.5	8.053	3.942
5svn_637566_uff_E=110.10	-5.2	0	0
5svn_637566_uff_E=110.10	-5	6.466	4.883
5svn_637566_uff_E=110.10	-5	5.625	3.529
5svn_637566_uff_E=110.10	-4.9	5.624	3.11
5svn_637566_uff_E=110.10	-4.9	5.887	4.124
5svn_637566_uff_E=110.10	-4.8	2.775	1.635
5svn_637566_uff_E=110.10	-4.8	5.093	3.798
5svn_637566_uff_E=110.10	-4.7	5.588	4.182
5svn_637566_uff_E=110.10	-4.7	5.053	3.575
5svn_637563_uff_E=99.86	-5.3	0	0
5svn_637563_uff_E=99.86	-5.3	3.36	2.428
5svn_637563_uff_E=99.86	-5.1	5.343	2.731
5svn_637563_uff_E=99.86	-5	5.239	3.254
5svn_637563_uff_E=99.86	-5	4.631	3.842
5svn_637563_uff_E=99.86	-5	10.232	8.695
5svn_637563_uff_E=99.86	-5	2.762	2.028
5svn_637563_uff_E=99.86	-4.9	10.003	9.503
5svn_637563_uff_E=99.86	-4.8	7.028	5.291
5svn_637542_uff_E=90.83	-6	0	0
5svn_637542_uff_E=90.83	-6	5.69	1.324
5svn_637542_uff_E=90.83	-6	7.421	5.437
5svn_637542_uff_E=90.83	-5.8	11.757	9.609
5svn_637542_uff_E=90.83	-5.8	12.78	11.535
5svn_637542_uff_E=90.83	-5.7	12.034	11.697
5svn_637542_uff_E=90.83	-5.6	2.399	1.383
5svn_637542_uff_E=90.83	-5.6	5.865	2.185
5svn_637542_uff_E=90.83	-5.4	2.148	1.398
5svn_637511_uff_E=76.45	-5.3	0	0
5svn_637511_uff_E=76.45	-5.3	1.533	0.119
5svn_637511_uff_E=76.45	-5.3	5.595	4.462
5svn_637511_uff_E=76.45	-5.2	7.278	5.786
5svn_637511_uff_E=76.45	-5	4.538	3.279
5svn_637511_uff_E=76.45	-5	5.32	3.678
5svn_637511_uff_E=76.45	-5	5.913	4.387
5svn_637511_uff_E=76.45	-4.9	7.678	4.653
5svn_637511_uff_E=76.45	-4.8	5.798	4.379
5svn_629965_uff_E=660.10	-8.4	0	0
5svn_629965_uff_E=660.10	-8.3	2.576	0.056
5svn_629965_uff_E=660.10	-7.7	6.951	1.718
5svn_629965_uff_E=660.10	-7.6	7.117	1.682
5svn_629965_uff_E=660.10	-7.6	6.097	3.972
5svn_629965_uff_E=660.10	-7.6	3.624	1.813
5svn_629965_uff_E=660.10	-7.5	4.043	2.754
5svn_629965_uff_E=660.10	-7.4	2.301	1.585
5svn_629965_uff_E=660.10	-7.4	7.069	1.793
5svn_558221_uff_E=167.39	-6.7	0	0
5svn_558221_uff_E=167.39	-6.5	6.642	4.184
5svn_558221_uff_E=167.39	-6.4	4.053	2.489
5svn_558221_uff_E=167.39	-6.4	7.051	5.281
5svn_558221_uff_E=167.39	-6.4	9.788	6.848
5svn_558221_uff_E=167.39	-6.3	10.518	7.573
5svn_558221_uff_E=167.39	-6.3	11.495	8.328
5svn_558221_uff_E=167.39	-6.3	11.429	9.92
5svn_558221_uff_E=167.39	-6.2	8.139	5.689
5svn_509245_uff_E=262.34	-9	0	0
5svn_509245_uff_E=262.34	-8.8	6.103	1.899
5svn_509245_uff_E=262.34	-8.8	6.907	2.573
5svn_509245_uff_E=262.34	-8.5	4.931	2.332
5svn_509245_uff_E=262.34	-8.5	6.753	2.438
5svn_509245_uff_E=262.34	-8.4	6.21	2.576
5svn_509245_uff_E=262.34	-8.4	7.417	2.298
5svn_509245_uff_E=262.34	-8.4	6.144	1.863
5svn_509245_uff_E=262.34	-8.3	6.803	4.317
5svn_479756_uff_E=503.73	-8.9	0	0
5svn_479756_uff_E=503.73	-8.8	6.852	2.602
5svn_479756_uff_E=503.73	-8.7	6.513	2.143
5svn_479756_uff_E=503.73	-8.5	7.943	4.401
5svn_479756_uff_E=503.73	-8.4	4.243	2.257
5svn_479756_uff_E=503.73	-8.4	6.137	2.386
5svn_479756_uff_E=503.73	-8.3	7.021	2.655
5svn_479756_uff_E=503.73	-8.2	8.582	5.352
5svn_479756_uff_E=503.73	-8.2	7.644	3.718
5svn_479503_uff_E=257.63	-8.4	0	0
5svn_479503_uff_E=257.63	-8.4	1.535	1.217
5svn_479503_uff_E=257.63	-8.4	2.596	2.096
5svn_479503_uff_E=257.63	-8.2	3.705	2.775
5svn_479503_uff_E=257.63	-8	6.645	3.227
5svn_479503_uff_E=257.63	-8	9.847	6.722
5svn_479503_uff_E=257.63	-8	9.447	5.845
5svn_479503_uff_E=257.63	-7.9	5.703	3.82
5svn_479503_uff_E=257.63	-7.9	8.134	5.878
5svn_476861_uff_E=454.51	-7.7	0	0
5svn_476861_uff_E=454.51	-7.3	6.197	1.756
5svn_476861_uff_E=454.51	-7.3	7.942	4.494
5svn_476861_uff_E=454.51	-7.2	6.35	1.679
5svn_476861_uff_E=454.51	-7.2	1.966	1.646
5svn_476861_uff_E=454.51	-7.1	5.872	3.149
5svn_476861_uff_E=454.51	-7.1	5.701	2.421
5svn_476861_uff_E=454.51	-7	5.801	1.895
5svn_476861_uff_E=454.51	-7	6.541	3.361
5svn_452548_uff_E=1214.13	-10.5	0	0
5svn_452548_uff_E=1214.13	-10.5	1.871	0.058
5svn_452548_uff_E=1214.13	-9.9	10.122	3.499
5svn_452548_uff_E=1214.13	-9.4	5.477	2.461
5svn_452548_uff_E=1214.13	-9.2	6.619	2.668
5svn_452548_uff_E=1214.13	-8.9	4.776	2.135
5svn_452548_uff_E=1214.13	-8.9	3.223	2.014
5svn_452548_uff_E=1214.13	-8.8	10.078	3.511
5svn_452548_uff_E=1214.13	-8.7	10.758	3.337
5svn_445858_uff_E=177.42	-6.3	0	0
5svn_445858_uff_E=177.42	-6.2	11.956	10.129
5svn_445858_uff_E=177.42	-6.2	5.643	3.863
5svn_445858_uff_E=177.42	-6.2	11.103	10.29
5svn_445858_uff_E=177.42	-6.2	10.604	10.363
5svn_445858_uff_E=177.42	-6.1	11.462	8.729
5svn_445858_uff_E=177.42	-6	9.871	8.497
5svn_445858_uff_E=177.42	-6	5.491	3.976
5svn_445858_uff_E=177.42	-5.9	11.138	9.962
5svn_445154_uff_E=172.22	-7.6	0	0
5svn_445154_uff_E=172.22	-7.5	2.336	0.177
5svn_445154_uff_E=172.22	-7.4	7.526	1.61
5svn_445154_uff_E=172.22	-7.3	7.329	1.558
5svn_445154_uff_E=172.22	-7.3	9.578	7.882
5svn_445154_uff_E=172.22	-7.1	6.097	5.484
5svn_445154_uff_E=172.22	-7.1	9.504	8.297
5svn_445154_uff_E=172.22	-7	9.466	8.375
5svn_445154_uff_E=172.22	-6.9	2.106	2.013
5svn_444539_uff_E=86.61	-5.8	0	0
5svn_444539_uff_E=86.61	-5.7	6.351	5.481
5svn_444539_uff_E=86.61	-5.6	5.76	4.646
5svn_444539_uff_E=86.61	-5.6	5.401	3.894
5svn_444539_uff_E=86.61	-5.5	2.26	1.568
5svn_444539_uff_E=86.61	-5.5	5.928	4.664
5svn_444539_uff_E=86.61	-5.5	9.618	8.474
5svn_444539_uff_E=86.61	-5.3	10.628	9.303
5svn_444539_uff_E=86.61	-5.3	6.717	5.54
5svn_443162_uff_E=147.66	-5.6	0	0
5svn_443162_uff_E=147.66	-5.5	4.184	2.256
5svn_443162_uff_E=147.66	-5.2	7.646	6.456
5svn_443162_uff_E=147.66	-5.2	1.869	1.099
5svn_443162_uff_E=147.66	-5.2	9.686	8.19
5svn_443162_uff_E=147.66	-5.1	10.136	8.897
5svn_443162_uff_E=147.66	-5.1	9.283	8.664
5svn_443162_uff_E=147.66	-5.1	10.088	8.807
5svn_443162_uff_E=147.66	-5.1	5.029	2.572
5svn_442882_uff_E=798.43	-9.4	0	0
5svn_442882_uff_E=798.43	-9.3	6.194	3.286
5svn_442882_uff_E=798.43	-9.2	5.537	3.112
5svn_442882_uff_E=798.43	-9.1	6.913	2.748
5svn_442882_uff_E=798.43	-9	7.093	4.084
5svn_442882_uff_E=798.43	-9	7.011	3.975
5svn_442882_uff_E=798.43	-9	6.568	4.352
5svn_442882_uff_E=798.43	-8.8	7.142	4.263
5svn_442882_uff_E=798.43	-8.7	7.442	3.729
5svn_442872_uff_E=541.50	-7.4	0	0
5svn_442872_uff_E=541.50	-7.3	4.271	2.564
5svn_442872_uff_E=541.50	-7.3	4.548	2.819
5svn_442872_uff_E=541.50	-7.2	5.196	4.192
5svn_442872_uff_E=541.50	-7.1	10.002	7.553
5svn_442872_uff_E=541.50	-7	10.662	8.812
5svn_442872_uff_E=541.50	-6.9	3.697	2.053
5svn_442872_uff_E=541.50	-6.9	9.061	6.45
5svn_442872_uff_E=541.50	-6.8	9.563	7.266
5svn_442793_uff_E=166.37	-6.1	0	0
5svn_442793_uff_E=166.37	-6	2.642	2.112
5svn_442793_uff_E=166.37	-6	3.508	1.365
5svn_442793_uff_E=166.37	-6	5.405	1.381
5svn_442793_uff_E=166.37	-6	4.196	1.876
5svn_442793_uff_E=166.37	-5.9	5.756	1.944
5svn_442793_uff_E=166.37	-5.9	6.487	3.864
5svn_442793_uff_E=166.37	-5.8	4.267	2.411
5svn_442793_uff_E=166.37	-5.8	5.258	3.074
5svn_442664_uff_E=626.81	-10.8	0	0
5svn_442664_uff_E=626.81	-10.7	3.409	1.989
5svn_442664_uff_E=626.81	-10.4	9.032	2.64
5svn_442664_uff_E=626.81	-10.4	7.302	2.469
5svn_442664_uff_E=626.81	-10.3	7.237	3.005
5svn_442664_uff_E=626.81	-9.9	7.582	3.083
5svn_442664_uff_E=626.81	-9.8	5.827	2.32
5svn_442664_uff_E=626.81	-9.7	5.956	2.339
5svn_442664_uff_E=626.81	-9.7	3.242	2.121
5svn_442439_uff_E=612.43	-10.9	0	0
5svn_442439_uff_E=612.43	-10.8	8.286	3.673
5svn_442439_uff_E=612.43	-10.7	8.934	2.406
5svn_442439_uff_E=612.43	-10.7	8.767	2.61
5svn_442439_uff_E=612.43	-10.6	7.659	3.601
5svn_442439_uff_E=612.43	-10.5	8.885	2.586
5svn_442439_uff_E=612.43	-10.5	9.521	2.743
5svn_442439_uff_E=612.43	-10.3	9.401	4.525
5svn_442439_uff_E=612.43	-10.3	8.82	4.165
5svn_442428_uff_E=615.92	-11	0	0
5svn_442428_uff_E=615.92	-11	8.505	2.397
5svn_442428_uff_E=615.92	-10.9	5.543	2.501
5svn_442428_uff_E=615.92	-10.8	8.236	2.463
5svn_442428_uff_E=615.92	-10.7	8.382	3.084
5svn_442428_uff_E=615.92	-10.6	8.15	2.458
5svn_442428_uff_E=615.92	-10.5	5.404	2.719
5svn_442428_uff_E=615.92	-10.4	4.368	2.845
5svn_442428_uff_E=615.92	-10.3	7.627	3.288
5svn_442360_uff_E=113.39	-6.2	0	0
5svn_442360_uff_E=113.39	-6.2	5.815	1.255
5svn_442360_uff_E=113.39	-6.1	5.589	2.269
5svn_442360_uff_E=113.39	-6.1	3.62	2.182
5svn_442360_uff_E=113.39	-6.1	5.594	2.177
5svn_442360_uff_E=113.39	-6.1	5.906	2.165
5svn_442360_uff_E=113.39	-6	5.672	2.181
5svn_442360_uff_E=113.39	-6	6.295	2.873
5svn_442360_uff_E=113.39	-6	5.109	1.905
5svn_442070_uff_E=2002.96	-8.5	0	0
5svn_442070_uff_E=2002.96	-8.4	8.881	5.785
5svn_442070_uff_E=2002.96	-8.2	6.133	2.856
5svn_442070_uff_E=2002.96	-8.1	6.876	2.728
5svn_442070_uff_E=2002.96	-8.1	8.571	5.914
5svn_442070_uff_E=2002.96	-8	9.232	5.079
5svn_442070_uff_E=2002.96	-7.9	7.273	3.257
5svn_442070_uff_E=2002.96	-7.7	6.38	3.536
5svn_442070_uff_E=2002.96	-7.7	7.089	3.204
5svn_400772_uff_E=250.23	-9.2	0	0
5svn_400772_uff_E=250.23	-9	3.304	2.554
5svn_400772_uff_E=250.23	-9	2.075	1.649
5svn_400772_uff_E=250.23	-8.7	2.708	2.066
5svn_400772_uff_E=250.23	-8.7	3.803	2.506
5svn_400772_uff_E=250.23	-8.5	6.501	4.835
5svn_400772_uff_E=250.23	-8.5	7.988	4.34
5svn_400772_uff_E=250.23	-8.4	4.462	2.977
5svn_400772_uff_E=250.23	-8.3	7.585	4.421
5svn_400072_uff_E=166.70	-6.5	0	0
5svn_400072_uff_E=166.70	-6.3	2.789	1.555
5svn_400072_uff_E=166.70	-6.3	7.692	4.683
5svn_400072_uff_E=166.70	-6.2	6.081	1.272
5svn_400072_uff_E=166.70	-6.2	8.65	4.989
5svn_400072_uff_E=166.70	-6.2	8.271	4.557
5svn_400072_uff_E=166.70	-6.2	6.688	4.283
5svn_400072_uff_E=166.70	-6.1	8.922	4.813
5svn_400072_uff_E=166.70	-6.1	6.577	2.174
5svn_399491_uff_E=439.90	-9.5	0	0
5svn_399491_uff_E=439.90	-9	2.833	2.041
5svn_399491_uff_E=439.90	-8.9	7.305	5.413
5svn_399491_uff_E=439.90	-8.9	7.595	6.688
5svn_399491_uff_E=439.90	-8.9	9.524	6.082
5svn_399491_uff_E=439.90	-8.8	10.505	6.684
5svn_399491_uff_E=439.90	-8.7	10.143	5.838
5svn_399491_uff_E=439.90	-8.7	7.705	6.295
5svn_399491_uff_E=439.90	-8.6	3.157	2.418
5svn_390361_uff_E=448.80	-8.6	0	0
5svn_390361_uff_E=448.80	-8.4	7.394	2.687
5svn_390361_uff_E=448.80	-8.1	8.362	2.839
5svn_390361_uff_E=448.80	-8	8.449	3.831
5svn_390361_uff_E=448.80	-8	5.729	1.34
5svn_390361_uff_E=448.80	-7.9	3.548	2.601
5svn_390361_uff_E=448.80	-7.8	8.308	1.321
5svn_390361_uff_E=448.80	-7.7	7.603	3.567
5svn_390361_uff_E=448.80	-7.5	5.84	2.668
5svn_332427_uff_E=539.55	-8.8	0	0
5svn_332427_uff_E=539.55	-8.5	2.713	2.103
5svn_332427_uff_E=539.55	-8.3	3.092	2.095
5svn_332427_uff_E=539.55	-8.2	8.353	2.502
5svn_332427_uff_E=539.55	-8.2	8.099	5.334
5svn_332427_uff_E=539.55	-8.1	8.178	6.377
5svn_332427_uff_E=539.55	-8.1	8.732	2.02
5svn_332427_uff_E=539.55	-8.1	8.406	2.462
5svn_332427_uff_E=539.55	-8	6.957	4.654
5svn_312145_uff_E=785.70	-9.8	0	0
5svn_312145_uff_E=785.70	-9.4	6.779	2.449
5svn_312145_uff_E=785.70	-9.3	9.168	4.597
5svn_312145_uff_E=785.70	-9	4.699	1.961
5svn_312145_uff_E=785.70	-8.9	1.745	1.396
5svn_312145_uff_E=785.70	-8.5	7.3	4.23
5svn_312145_uff_E=785.70	-8.4	7.599	3.848
5svn_312145_uff_E=785.70	-8.2	8.775	4.312
5svn_312145_uff_E=785.70	-8	4.236	1.966
5svn_285033_uff_E=844.08	-9.4	0	0
5svn_285033_uff_E=844.08	-9.4	3.822	2.353
5svn_285033_uff_E=844.08	-9.3	5.329	1.791
5svn_285033_uff_E=844.08	-9.1	4.819	1.845
5svn_285033_uff_E=844.08	-8.9	4.771	1.569
5svn_285033_uff_E=844.08	-8.8	6.896	2.72
5svn_285033_uff_E=844.08	-8.8	8.09	2.631
5svn_285033_uff_E=844.08	-8.8	7.305	3.149
5svn_285033_uff_E=844.08	-8.7	7.85	3.802
5svn_276389_uff_E=892.31	-9.3	0	0
5svn_276389_uff_E=892.31	-9.2	7.297	2.841
5svn_276389_uff_E=892.31	-9.2	5.219	2.119
5svn_276389_uff_E=892.31	-9.1	5.834	2.22
5svn_276389_uff_E=892.31	-8.9	7.058	2.909
5svn_276389_uff_E=892.31	-8.8	6.519	1.81
5svn_276389_uff_E=892.31	-8.7	5.138	2.38
5svn_276389_uff_E=892.31	-8.7	4.963	2.3
5svn_276389_uff_E=892.31	-8.5	7.856	2.778
5svn_275182_uff_E=915.53	-9.4	0	0
5svn_275182_uff_E=915.53	-8.9	6.396	1.548
5svn_275182_uff_E=915.53	-6.4	8.518	2.158
5svn_259846_uff_E=928.19	-8.8	0	0
5svn_259846_uff_E=928.19	-8.6	4.894	2.906
5svn_259846_uff_E=928.19	-8.1	2.66	1.669
5svn_259846_uff_E=928.19	-8.1	8.173	3.633
5svn_259846_uff_E=928.19	-8.1	7.493	2.564
5svn_259846_uff_E=928.19	-7.9	8.584	5.335
5svn_259846_uff_E=928.19	-7.8	7.261	4.435
5svn_259846_uff_E=928.19	-7.8	6.244	3.044
5svn_259846_uff_E=928.19	-7.6	4.493	1.829
5svn_259331_uff_E=625.44	-8.9	0	0
5svn_259331_uff_E=625.44	-8.9	8.96	4.128
5svn_259331_uff_E=625.44	-8.6	9.313	3.868
5svn_259331_uff_E=625.44	-8.6	7.207	5.114
5svn_259331_uff_E=625.44	-8.6	9.273	4.079
5svn_259331_uff_E=625.44	-8.5	9.227	4.151
5svn_259331_uff_E=625.44	-8.4	8.871	5.255
5svn_259331_uff_E=625.44	-8.4	2.354	1.452
5svn_259331_uff_E=625.44	-8.4	4.177	2.65
5svn_222284_uff_E=590.88	-9.3	0	0
5svn_222284_uff_E=590.88	-9.1	6.446	4.058
5svn_222284_uff_E=590.88	-9	6.486	4.377
5svn_222284_uff_E=590.88	-8.8	6.835	3.888
5svn_222284_uff_E=590.88	-8.6	9.099	4.692
5svn_222284_uff_E=590.88	-8.5	4.804	2.743
5svn_222284_uff_E=590.88	-8.5	7.045	4.991
5svn_222284_uff_E=590.88	-8.3	4.784	2.289
5svn_222284_uff_E=590.88	-7.8	6.445	4.023
5svn_220401_uff_E=949.68	-8	0	0
5svn_220401_uff_E=949.68	-8	6.501	1.588
5svn_220401_uff_E=949.68	-7.7	6.159	3.74
5svn_220401_uff_E=949.68	-7.6	7.188	2.512
5svn_220401_uff_E=949.68	-7.5	6.805	1.953
5svn_220401_uff_E=949.68	-7.4	5.767	3.746
5svn_220401_uff_E=949.68	-7.3	6.203	3.973
5svn_220401_uff_E=949.68	-7.2	5.933	3.638
5svn_220401_uff_E=949.68	-7.2	5.002	2.971
5svn_216239_uff_E=395.63	-10.9	0	0
5svn_216239_uff_E=395.63	-10.5	2.322	1.68
5svn_216239_uff_E=395.63	-9.8	2.556	1.983
5svn_216239_uff_E=395.63	-9.8	2.964	2.419
5svn_216239_uff_E=395.63	-9.7	10.665	5.267
5svn_216239_uff_E=395.63	-9.5	3.352	2.704
5svn_216239_uff_E=395.63	-9.5	10.694	5.446
5svn_216239_uff_E=395.63	-9.4	10.631	5.371
5svn_216239_uff_E=395.63	-9.4	11.309	7.424
5svn_215159_uff_E=475.52	-8.8	0	0
5svn_215159_uff_E=475.52	-8.6	7.418	2.493
5svn_215159_uff_E=475.52	-8.5	5.938	2.891
5svn_215159_uff_E=475.52	-8.4	6.813	5.312
5svn_215159_uff_E=475.52	-8.4	7.803	4.916
5svn_215159_uff_E=475.52	-8.4	3.921	2.508
5svn_215159_uff_E=475.52	-8.3	3.12	2.001
5svn_215159_uff_E=475.52	-8.3	6.085	2.437
5svn_215159_uff_E=475.52	-8.3	6.112	2.536
5svn_169581_uff_E=185.95	-6.2	0	0
5svn_169581_uff_E=185.95	-5.9	2.474	1.925
5svn_169581_uff_E=185.95	-5.8	9.894	8.344
5svn_169581_uff_E=185.95	-5.6	7.871	6.063
5svn_169581_uff_E=185.95	-5.6	11.335	9.571
5svn_169581_uff_E=185.95	-5.6	5.376	3.493
5svn_169581_uff_E=185.95	-5.5	10.739	8.667
5svn_169581_uff_E=185.95	-5.5	5.535	3.478
5svn_169581_uff_E=185.95	-5.5	8.787	6.756
5svn_167812_uff_E=482.99	-7.4	0	0
5svn_167812_uff_E=482.99	-7.4	4.315	3.03
5svn_167812_uff_E=482.99	-7.4	4.352	1.5
5svn_167812_uff_E=482.99	-7.2	9.517	6.152
5svn_167812_uff_E=482.99	-7.1	6.079	3.124
5svn_167812_uff_E=482.99	-7.1	3.498	1.756
5svn_167812_uff_E=482.99	-7	3.57	1.672
5svn_167812_uff_E=482.99	-7	6.439	4.707
5svn_167812_uff_E=482.99	-6.9	10.247	7.812
5svn_167551_uff_E=311.63	-6.5	0	0
5svn_167551_uff_E=311.63	-6.1	4.172	2.151
5svn_167551_uff_E=311.63	-6.1	8.925	5.794
5svn_167551_uff_E=311.63	-6.1	9.051	5.896
5svn_167551_uff_E=311.63	-6.1	3.451	1.256
5svn_167551_uff_E=311.63	-6.1	7.441	5.379
5svn_167551_uff_E=311.63	-6	7.805	4.318
5svn_167551_uff_E=311.63	-6	8.527	5.958
5svn_167551_uff_E=311.63	-6	4.052	1.595
5svn_162350_uff_E=453.84	-9.9	0	0
5svn_162350_uff_E=453.84	-9.9	2.419	0.855
5svn_162350_uff_E=453.84	-9.8	2.483	1.319
5svn_162350_uff_E=453.84	-9.3	3.459	1.586
5svn_162350_uff_E=453.84	-9.2	9.013	4.657
5svn_162350_uff_E=453.84	-9.2	2.588	1.437
5svn_162350_uff_E=453.84	-9.2	10.336	5.985
5svn_162350_uff_E=453.84	-9.1	9.394	4.524
5svn_162350_uff_E=453.84	-9	3.318	1.544
5svn_160490_uff_E=259.28	-8.7	0	0
5svn_160490_uff_E=259.28	-8.6	2.902	2.59
5svn_160490_uff_E=259.28	-8.3	6.949	2.471
5svn_160490_uff_E=259.28	-8.2	6.829	1.982
5svn_160490_uff_E=259.28	-8.2	7.596	4.414
5svn_160490_uff_E=259.28	-8.2	3.255	2.507
5svn_160490_uff_E=259.28	-8.1	4.658	2.918
5svn_160490_uff_E=259.28	-8	6.77	2.43
5svn_160490_uff_E=259.28	-8	5.862	3.17
5svn_160355_uff_E=459.97	-8.6	0	0
5svn_160355_uff_E=459.97	-8.2	6.182	3.656
5svn_160355_uff_E=459.97	-7.9	7.57	2.606
5svn_160355_uff_E=459.97	-7.8	7.928	2.793
5svn_160355_uff_E=459.97	-7.8	5.644	3.952
5svn_160355_uff_E=459.97	-7.8	5.114	3.533
5svn_160355_uff_E=459.97	-7.8	6.818	2.49
5svn_160355_uff_E=459.97	-7.8	7.288	4.272
5svn_160355_uff_E=459.97	-7.7	6.131	4.099
5svn_159287_uff_E=515.78	-8.8	0	0
5svn_159287_uff_E=515.78	-8.7	8.094	4.494
5svn_159287_uff_E=515.78	-8.7	2.585	0.092
5svn_159287_uff_E=515.78	-8.3	7.452	2.734
5svn_159287_uff_E=515.78	-8.2	7.334	1.65
5svn_159287_uff_E=515.78	-8	9.002	6.632
5svn_159287_uff_E=515.78	-8	5.285	3.911
5svn_159287_uff_E=515.78	-8	5.674	3.947
5svn_159287_uff_E=515.78	-8	8.205	4.488
5svn_145659_uff_E=682.57	-8.5	0	0
5svn_145659_uff_E=682.57	-8.4	6.736	5.418
5svn_145659_uff_E=682.57	-8.3	3.581	2.903
5svn_145659_uff_E=682.57	-8.3	8.081	3.759
5svn_145659_uff_E=682.57	-8.2	7.805	4.41
5svn_145659_uff_E=682.57	-8.1	6.679	5.249
5svn_145659_uff_E=682.57	-8.1	5.839	4.682
5svn_145659_uff_E=682.57	-8.1	8.308	4
5svn_145659_uff_E=682.57	-8.1	5.711	4.721
5svn_130796_uff_E=395.58	-8.5	0	0
5svn_130796_uff_E=395.58	-8.3	9.195	6.565
5svn_130796_uff_E=395.58	-8.1	5.561	2.996
5svn_130796_uff_E=395.58	-8.1	8.29	5.752
5svn_130796_uff_E=395.58	-7.8	9.552	6.065
5svn_130796_uff_E=395.58	-7.7	2.716	1.867
5svn_130796_uff_E=395.58	-7.7	8.789	5.715
5svn_130796_uff_E=395.58	-7.6	8.541	5.892
5svn_130796_uff_E=395.58	-7.5	8.734	6.138
5svn_128861_uff_E=346.73	-8.7	0	0
5svn_128861_uff_E=346.73	-8.5	6.858	1.579
5svn_128861_uff_E=346.73	-8.4	7.014	2.144
5svn_128861_uff_E=346.73	-8.3	1.853	1.564
5svn_128861_uff_E=346.73	-8.3	7.447	3.747
5svn_128861_uff_E=346.73	-8.1	6.914	1.416
5svn_128861_uff_E=346.73	-8.1	6.696	4.209
5svn_128861_uff_E=346.73	-8	2.232	1.711
5svn_128861_uff_E=346.73	-8	6.853	1.644
5svn_124052_uff_E=227.93	-9.5	0	0
5svn_124052_uff_E=227.93	-9.3	8.861	3.181
5svn_124052_uff_E=227.93	-9.2	6.985	4.569
5svn_124052_uff_E=227.93	-9.1	2.54	2.135
5svn_124052_uff_E=227.93	-9	3.872	2.823
5svn_124052_uff_E=227.93	-9	7.148	4.569
5svn_124052_uff_E=227.93	-8.8	3.179	2.803
5svn_124052_uff_E=227.93	-8.8	4.733	3.63
5svn_124052_uff_E=227.93	-8.8	8.277	3.276
5svn_122724_uff_E=726.35	-9.3	0	0
5svn_122724_uff_E=726.35	-9.3	6.749	3.942
5svn_122724_uff_E=726.35	-9	2.752	2.071
5svn_122724_uff_E=726.35	-8.9	10.263	3.7
5svn_122724_uff_E=726.35	-8.5	8.457	2.78
5svn_122724_uff_E=726.35	-8.3	7.909	4.876
5svn_122724_uff_E=726.35	-8.2	2.417	1.71
5svn_122724_uff_E=726.35	-8.2	8.085	4.459
5svn_122724_uff_E=726.35	-8.1	6.892	4.005
5svn_119093_uff_E=565.74	-8.8	0	0
5svn_119093_uff_E=565.74	-8.7	7.377	4.79
5svn_119093_uff_E=565.74	-8.6	7.125	3.649
5svn_119093_uff_E=565.74	-8.5	7.956	3.709
5svn_119093_uff_E=565.74	-8.4	7.973	3.601
5svn_119093_uff_E=565.74	-8.4	7.846	5.257
5svn_119093_uff_E=565.74	-8.2	7.764	4.618
5svn_119093_uff_E=565.74	-7.9	3.078	2.115
5svn_119093_uff_E=565.74	-7.9	9.268	4.602
5svn_114829_uff_E=185.86	-8.3	0	0
5svn_114829_uff_E=185.86	-8.1	6.473	1.332
5svn_114829_uff_E=185.86	-8.1	6.686	1.714
5svn_114829_uff_E=185.86	-8	4.135	3.251
5svn_114829_uff_E=185.86	-8	5.833	4.336
5svn_114829_uff_E=185.86	-7.9	6.592	2.463
5svn_114829_uff_E=185.86	-7.9	2.828	2.133
5svn_114829_uff_E=185.86	-7.8	6.285	4.146
5svn_114829_uff_E=185.86	-7.8	8.439	7.408
5svn_108058_uff_E=987.14	-9.5	0	0
5svn_108058_uff_E=987.14	-8.1	8.256	3.95
5svn_108058_uff_E=987.14	-8	7.773	1.596
5svn_108058_uff_E=987.14	-8	10.959	7.027
5svn_108058_uff_E=987.14	-7.9	11.332	7.261
5svn_108058_uff_E=987.14	-7.8	10.713	6.76
5svn_108058_uff_E=987.14	-7.5	8.257	2.858
5svn_108058_uff_E=987.14	-7	10.79	7.122
5svn_108058_uff_E=987.14	-6.7	13.347	8.995
5svn_105111_uff_E=828.74	-8.7	0	0
5svn_105111_uff_E=828.74	-8.6	2.345	0.197
5svn_105111_uff_E=828.74	-8.5	6.446	2.136
5svn_105111_uff_E=828.74	-8.5	6.703	2.252
5svn_105111_uff_E=828.74	-8.5	2.794	1.495
5svn_105111_uff_E=828.74	-8.4	4.71	2.543
5svn_105111_uff_E=828.74	-8.4	5.904	2.551
5svn_105111_uff_E=828.74	-8.4	4.857	2.521
5svn_105111_uff_E=828.74	-8.3	6.026	2.609
5svn_100771_uff_E=240.17	-7.8	0	0
5svn_100771_uff_E=240.17	-7.8	4.395	3.11
5svn_100771_uff_E=240.17	-7.6	2.411	1.717
5svn_100771_uff_E=240.17	-7.4	6.551	4.543
5svn_100771_uff_E=240.17	-7.4	9.451	5.536
5svn_100771_uff_E=240.17	-7.3	8.958	4.8
5svn_100771_uff_E=240.17	-7.3	9.035	6.572
5svn_100771_uff_E=240.17	-7.2	8.205	6.423
5svn_100771_uff_E=240.17	-7.1	8.146	6.014
5svn_100633_uff_E=624.01	-8.3	0	0
5svn_100633_uff_E=624.01	-8.3	5.998	2.516
5svn_100633_uff_E=624.01	-8.2	5.125	3.535
5svn_100633_uff_E=624.01	-8.2	9.295	5.402
5svn_100633_uff_E=624.01	-8.2	8.403	4.288
5svn_100633_uff_E=624.01	-8.2	7.495	4.726
5svn_100633_uff_E=624.01	-8.2	9.413	5.679
5svn_100633_uff_E=624.01	-8.1	8.404	3.987
5svn_100633_uff_E=624.01	-8	8.001	4.802
5svn_96539_uff_E=465.67	-8.6	0	0
5svn_96539_uff_E=465.67	-8.1	3.781	3.05
5svn_96539_uff_E=465.67	-8	4.093	1.892
5svn_96539_uff_E=465.67	-8	5.709	3.43
5svn_96539_uff_E=465.67	-7.9	7.366	2.196
5svn_96539_uff_E=465.67	-7.9	5.655	3.083
5svn_96539_uff_E=465.67	-7.9	7.257	1.88
5svn_96539_uff_E=465.67	-7.8	5.449	3.081
5svn_96539_uff_E=465.67	-7.7	5.587	3.232
5svn_92776_uff_E=205.59	-6.3	0	0
5svn_92776_uff_E=205.59	-6.1	5.771	1.39
5svn_92776_uff_E=205.59	-6.1	4.667	1.72
5svn_92776_uff_E=205.59	-6	10.557	8.268
5svn_92776_uff_E=205.59	-5.9	5.663	3.367
5svn_92776_uff_E=205.59	-5.9	4.096	1.848
5svn_92776_uff_E=205.59	-5.8	2.748	1.427
5svn_92776_uff_E=205.59	-5.8	10.23	7.196
5svn_92776_uff_E=205.59	-5.7	3.765	1.924
5svn_91508_uff_E=2137.97	-5.3	0	0
5svn_91508_uff_E=2137.97	-5.2	9.296	7.945
5svn_91508_uff_E=2137.97	-5	9.793	8.655
5svn_91508_uff_E=2137.97	-5	3.343	1.618
5svn_91508_uff_E=2137.97	-4.9	10.579	9.311
5svn_91508_uff_E=2137.97	-4.9	4.407	2.853
5svn_91508_uff_E=2137.97	-4.9	3.514	2.66
5svn_91508_uff_E=2137.97	-4.9	7.574	5.987
5svn_91508_uff_E=2137.97	-4.9	4.862	2.956
5svn_91466_uff_E=243.56	-7.9	0	0
5svn_91466_uff_E=243.56	-7.7	6.221	4.863
5svn_91466_uff_E=243.56	-7.6	4.497	1.752
5svn_91466_uff_E=243.56	-7.5	4.184	2.395
5svn_91466_uff_E=243.56	-7.3	6.466	4.316
5svn_91466_uff_E=243.56	-7.3	5.397	2.187
5svn_91466_uff_E=243.56	-7.3	1.931	1.452
5svn_91466_uff_E=243.56	-7.3	4.065	2.731
5svn_91466_uff_E=243.56	-7.2	5.364	1.987
5svn_73635_uff_E=284.18	-9	0	0
5svn_73635_uff_E=284.18	-8.7	1.98	1.961
5svn_73635_uff_E=284.18	-8.6	2.839	2.17
5svn_73635_uff_E=284.18	-8.4	7.374	1.988
5svn_73635_uff_E=284.18	-8.3	1.86	1.014
5svn_73635_uff_E=284.18	-8.3	2.092	1.491
5svn_73635_uff_E=284.18	-8.2	3.286	2.832
5svn_73635_uff_E=284.18	-8.1	5.165	4.143
5svn_73635_uff_E=284.18	-8.1	1.927	1.69
5svn_73571_uff_E=212.55	-8.7	0	0
5svn_73571_uff_E=212.55	-8.5	8.571	6.931
5svn_73571_uff_E=212.55	-8.3	7.503	4.437
5svn_73571_uff_E=212.55	-8.1	8.77	6.029
5svn_73571_uff_E=212.55	-8	8.047	6.918
5svn_73571_uff_E=212.55	-8	7.279	1.974
5svn_73571_uff_E=212.55	-8	6.051	4.796
5svn_73571_uff_E=212.55	-7.8	5.34	3.81
5svn_73571_uff_E=212.55	-7.7	1.721	1.622
5svn_73440_uff_E=445.52	-8.5	0	0
5svn_73440_uff_E=445.52	-7.9	10.836	7.932
5svn_73440_uff_E=445.52	-7.8	9.492	6.054
5svn_73440_uff_E=445.52	-7.8	5.74	3.801
5svn_73440_uff_E=445.52	-7.8	8.963	6.463
5svn_73440_uff_E=445.52	-7.8	6.351	3.554
5svn_73440_uff_E=445.52	-7.6	5.605	4.355
5svn_73440_uff_E=445.52	-7.6	6.984	3.881
5svn_73440_uff_E=445.52	-7.5	5.596	3.77
5svn_73399_uff_E=626.81	-9.3	0	0
5svn_73399_uff_E=626.81	-9.3	8.794	0.317
5svn_73399_uff_E=626.81	-9.2	1.754	0.696
5svn_73399_uff_E=626.81	-8.9	8.781	1.294
5svn_73399_uff_E=626.81	-8.9	6.715	4.829
5svn_73399_uff_E=626.81	-8.8	9.099	2.79
5svn_73399_uff_E=626.81	-8.7	8.437	4.894
5svn_73399_uff_E=626.81	-8.7	8.18	4.941
5svn_73399_uff_E=626.81	-8.7	3.64	2.727
5svn_73078_uff_E=1026.14	-8.1	0	0
5svn_72965_uff_E=649.03	-10	0	0
5svn_72965_uff_E=649.03	-9.4	5.6	1.857
5svn_72965_uff_E=649.03	-9.3	2.011	1.543
5svn_72965_uff_E=649.03	-9.1	5.863	2.887
5svn_72965_uff_E=649.03	-8.9	5.864	1.587
5svn_72965_uff_E=649.03	-8.8	5.63	1.819
5svn_72965_uff_E=649.03	-8.7	6.088	1.667
5svn_72965_uff_E=649.03	-8.5	4.111	2.559
5svn_72965_uff_E=649.03	-8.5	6.759	3.15
5svn_72512_uff_E=476.36	-8.5	0	0
5svn_72512_uff_E=476.36	-8.3	6.499	3.115
5svn_72512_uff_E=476.36	-8.3	7.401	5.289
5svn_72512_uff_E=476.36	-8.2	5.563	3.741
5svn_72512_uff_E=476.36	-8.2	3.411	1.792
5svn_72512_uff_E=476.36	-8.2	5.989	2.793
5svn_72512_uff_E=476.36	-8.1	3.898	2.583
5svn_72512_uff_E=476.36	-8	2.759	1.761
5svn_72512_uff_E=476.36	-8	7.728	4.592
5svn_72326_uff_E=948.71	-8.4	0	0
5svn_72326_uff_E=948.71	-7.8	8.131	3.515
5svn_72326_uff_E=948.71	-7.7	7.676	1.688
5svn_72326_uff_E=948.71	-7.5	2.648	1.789
5svn_72326_uff_E=948.71	-7.5	5.965	2.965
5svn_72326_uff_E=948.71	-7.5	7.262	4.532
5svn_72326_uff_E=948.71	-7.4	8.574	5.253
5svn_72326_uff_E=948.71	-7.3	9.057	5.441
5svn_72326_uff_E=948.71	-7.1	8.633	3.162
5svn_72303_uff_E=335.07	-7.6	0	0
5svn_72303_uff_E=335.07	-7.6	7.403	4.885
5svn_72303_uff_E=335.07	-7.4	7.222	4.694
5svn_72303_uff_E=335.07	-7.4	6.495	1.355
5svn_72303_uff_E=335.07	-7.4	3.423	2.446
5svn_72303_uff_E=335.07	-7.1	7.774	3.34
5svn_72303_uff_E=335.07	-7.1	4.684	2.848
5svn_72303_uff_E=335.07	-7.1	7.975	6.018
5svn_72303_uff_E=335.07	-7	7.35	2.852
5svn_72300_uff_E=333.60	-7.6	0	0
5svn_72300_uff_E=333.60	-7.5	6.347	0.164
5svn_72300_uff_E=333.60	-7.4	3.426	2.511
5svn_72300_uff_E=333.60	-7.4	6.727	2.494
5svn_72300_uff_E=333.60	-7.4	8.74	5.107
5svn_72300_uff_E=333.60	-7.3	3.023	1.588
5svn_72300_uff_E=333.60	-7.3	7.741	5.111
5svn_72300_uff_E=333.60	-7.2	4.247	2.902
5svn_72300_uff_E=333.60	-7.1	7.165	2.98
5svn_72281_uff_E=283.48	-9.1	0	0
5svn_72281_uff_E=283.48	-8.8	2.049	2.017
5svn_72281_uff_E=283.48	-8.8	1.408	1.299
5svn_72281_uff_E=283.48	-8.6	2.156	1.952
5svn_72281_uff_E=283.48	-8.4	4.321	3.672
5svn_72281_uff_E=283.48	-8.2	2.084	1.872
5svn_72281_uff_E=283.48	-8.2	10.031	6.856
5svn_72281_uff_E=283.48	-8.1	7.228	4.892
5svn_72281_uff_E=283.48	-8.1	9.077	6.098
5svn_68827_uff_E=451.88	-8.7	0	0
5svn_68827_uff_E=451.88	-8.6	7.515	5.241
5svn_68827_uff_E=451.88	-8.5	5.04	1.863
5svn_68827_uff_E=451.88	-8.5	3.499	1.992
5svn_68827_uff_E=451.88	-8.5	5.229	2.322
5svn_68827_uff_E=451.88	-8.2	4.351	3.055
5svn_68827_uff_E=451.88	-8.1	5.312	2.485
5svn_68827_uff_E=451.88	-8.1	4.097	2.672
5svn_68827_uff_E=451.88	-8.1	4.177	1.308
5svn_68079_uff_E=437.71	-7	0	0
5svn_68079_uff_E=437.71	-7	3.803	1.381
5svn_68079_uff_E=437.71	-6.8	6.097	3.881
5svn_68079_uff_E=437.71	-6.7	3.296	2.111
5svn_68079_uff_E=437.71	-6.7	6.271	3.39
5svn_68079_uff_E=437.71	-6.7	7.381	4.652
5svn_68079_uff_E=437.71	-6.6	7.751	4.488
5svn_68079_uff_E=437.71	-6.5	6.27	4.27
5svn_68079_uff_E=437.71	-6.5	4.591	1.329
5svn_68077_uff_E=556.89	-8.1	0	0
5svn_68077_uff_E=556.89	-8	4.241	2.95
5svn_68077_uff_E=556.89	-8	4.072	1.776
5svn_68077_uff_E=556.89	-7.9	7.341	2.042
5svn_68077_uff_E=556.89	-7.9	3.632	1.459
5svn_68077_uff_E=556.89	-7.8	4.496	3.099
5svn_68077_uff_E=556.89	-7.7	7.692	2.211
5svn_68077_uff_E=556.89	-7.7	6.852	3.499
5svn_68077_uff_E=556.89	-7.7	7.759	2.993
5svn_65576_uff_E=681.05	-11.3	0	0
5svn_65576_uff_E=681.05	-10.8	2.496	2.15
5svn_65576_uff_E=681.05	-10.7	9.417	4.892
5svn_65576_uff_E=681.05	-10.4	6.605	4.573
5svn_65576_uff_E=681.05	-10	8.284	6.011
5svn_65576_uff_E=681.05	-9.9	8.75	5.999
5svn_65576_uff_E=681.05	-9.6	9.899	5.971
5svn_65576_uff_E=681.05	-9.6	8.599	6.661
5svn_65576_uff_E=681.05	-9.5	8.312	4.203
5svn_65126_uff_E=468.40	-9.1	0	0
5svn_65126_uff_E=468.40	-8.9	6.067	1.709
5svn_65126_uff_E=468.40	-8.7	6.323	4.267
5svn_65126_uff_E=468.40	-8.5	6.025	1.957
5svn_65126_uff_E=468.40	-8.2	1.685	1.5
5svn_65126_uff_E=468.40	-8	5.025	3.315
5svn_65126_uff_E=468.40	-7.9	8.09	5.32
5svn_65126_uff_E=468.40	-7.9	4.81	3.271
5svn_65126_uff_E=468.40	-7.9	3.281	2.688
5svn_65064_uff_E=325.39	-10.6	0	0
5svn_65064_uff_E=325.39	-10.6	1.448	0.054
5svn_65064_uff_E=325.39	-10.3	6.686	1.837
5svn_65064_uff_E=325.39	-10.2	6.857	1.848
5svn_65064_uff_E=325.39	-10.2	7.215	2.992
5svn_65064_uff_E=325.39	-10.2	7.092	2.799
5svn_65064_uff_E=325.39	-10.1	5.943	2.5
5svn_65064_uff_E=325.39	-9.9	7.023	2.694
5svn_65064_uff_E=325.39	-9.8	6.082	1.961
5svn_65036_uff_E=111.54	-4.1	0	0
5svn_65036_uff_E=111.54	-4	2.077	1.328
5svn_65036_uff_E=111.54	-4	3.567	2.69
5svn_65036_uff_E=111.54	-4	4.792	2.312
5svn_65036_uff_E=111.54	-3.9	1.881	1.308
5svn_65036_uff_E=111.54	-3.9	3.882	2.423
5svn_65036_uff_E=111.54	-3.9	9.095	7.673
5svn_65036_uff_E=111.54	-3.8	3.474	2.106
5svn_65036_uff_E=111.54	-3.6	7.796	6.511
5svn_64982_uff_E=439.92	-11.2	0	0
5svn_64982_uff_E=439.92	-10.6	2.406	1.577
5svn_64982_uff_E=439.92	-10.4	2.762	1.778
5svn_64982_uff_E=439.92	-10.3	2.521	1.965
5svn_64982_uff_E=439.92	-10.3	3.879	2.26
5svn_64982_uff_E=439.92	-10.1	2.765	1.509
5svn_64982_uff_E=439.92	-9.8	8.52	5.161
5svn_64982_uff_E=439.92	-9.6	3.854	2.23
5svn_64982_uff_E=439.92	-9.6	8.331	4.117
5svn_64971_uff_E=793.31	-9	0	0
5svn_64971_uff_E=793.31	-8.6	4.674	2.815
5svn_64971_uff_E=793.31	-8.6	6.951	4.964
5svn_64971_uff_E=793.31	-8.5	1.417	1.179
5svn_64971_uff_E=793.31	-8.2	8.12	1.527
5svn_64971_uff_E=793.31	-8.1	8.325	2.451
5svn_64971_uff_E=793.31	-8	7.866	5.728
5svn_64971_uff_E=793.31	-7.9	7.749	2.307
5svn_64971_uff_E=793.31	-7.7	8.24	2.038
5svn_64945_uff_E=805.65	-9.5	0	0
5svn_64945_uff_E=805.65	-8.5	6.572	3.872
5svn_64945_uff_E=805.65	-8.3	8.333	3.068
5svn_64945_uff_E=805.65	-8.2	8.226	4.548
5svn_64945_uff_E=805.65	-8.2	4.633	2.793
5svn_64945_uff_E=805.65	-8.2	6.275	3.717
5svn_64945_uff_E=805.65	-8.2	6.078	3.679
5svn_64945_uff_E=805.65	-8.1	7.512	3.826
5svn_64945_uff_E=805.65	-8	11.15	6.713
5svn_61041_uff_E=193.42	-5.5	0	0
5svn_61041_uff_E=193.42	-5.5	10.117	8.432
5svn_61041_uff_E=193.42	-5.4	2.477	1.284
5svn_61041_uff_E=193.42	-5.2	3.613	2.348
5svn_61041_uff_E=193.42	-5.2	3.953	1.954
5svn_61041_uff_E=193.42	-5.1	7.913	6.42
5svn_61041_uff_E=193.42	-5.1	9.312	7.866
5svn_61041_uff_E=193.42	-5.1	11.601	10.707
5svn_61041_uff_E=193.42	-5.1	7.922	6.173
5svn_60700_uff_E=486.51	-10.3	0	0
5svn_60700_uff_E=486.51	-10.1	2.457	1.775
5svn_60700_uff_E=486.51	-10	8.111	4.18
5svn_60700_uff_E=486.51	-9.9	9.398	4.219
5svn_60700_uff_E=486.51	-9.9	9.013	2.261
5svn_60700_uff_E=486.51	-9.8	5.074	3.745
5svn_60700_uff_E=486.51	-9.7	9.06	2.831
5svn_60700_uff_E=486.51	-9.6	3.539	1.763
5svn_60700_uff_E=486.51	-9.5	8.468	3.364
5svn_51683_uff_E=301.63	-6.6	0	0
5svn_51683_uff_E=301.63	-6.2	3.781	1.16
5svn_51683_uff_E=301.63	-5.9	3.662	1.303
5svn_51683_uff_E=301.63	-5.8	3.303	2.282
5svn_51683_uff_E=301.63	-5.8	2.89	2.229
5svn_51683_uff_E=301.63	-5.7	3.707	1.92
5svn_51683_uff_E=301.63	-5.6	9.287	8.174
5svn_51683_uff_E=301.63	-5.6	4.382	2.272
5svn_51683_uff_E=301.63	-5.6	7.696	6.222
5svn_42890_uff_E=535.85	-10.9	0	0
5svn_42890_uff_E=535.85	-10.7	7.794	3.414
5svn_42890_uff_E=535.85	-10.7	7.572	3.441
5svn_42890_uff_E=535.85	-10.7	6.919	3.255
5svn_42890_uff_E=535.85	-10.6	7.772	3.17
5svn_42890_uff_E=535.85	-10.5	7.615	2.668
5svn_42890_uff_E=535.85	-10.4	7.001	3.372
5svn_42890_uff_E=535.85	-10.4	7.545	3.63
5svn_42890_uff_E=535.85	-10.4	7.424	2.716
5svn_42723_uff_E=471.73	-8.6	0	0
5svn_42723_uff_E=471.73	-8.5	5.741	3.02
5svn_42723_uff_E=471.73	-8.4	5.719	3.104
5svn_42723_uff_E=471.73	-8.3	4.851	2.646
5svn_42723_uff_E=471.73	-8.3	3.628	1.955
5svn_42723_uff_E=471.73	-8.3	6.975	3.225
5svn_42723_uff_E=471.73	-8.3	7.448	3.978
5svn_42723_uff_E=471.73	-8.3	5.656	3.806
5svn_42723_uff_E=471.73	-8.3	3.218	2.098
5svn_36462_uff_E=999.33	-11.2	0	0
5svn_36462_uff_E=999.33	-10.7	8.822	2.379
5svn_36462_uff_E=999.33	-10.7	6.183	2.697
5svn_36462_uff_E=999.33	-10.7	8.678	2.445
5svn_36462_uff_E=999.33	-10.5	2.053	0.901
5svn_36462_uff_E=999.33	-10.5	8.745	2.61
5svn_36462_uff_E=999.33	-10	8.475	3.146
5svn_36462_uff_E=999.33	-9.8	8.451	2.622
5svn_36462_uff_E=999.33	-9.5	2.397	1.44
5svn_31253_uff_E=90.99	-5	0	0
[truncated: 822 more rows]
